# Supplementary material for: Air pollution and Alzheimer disease phenotype deplete esterified proresolving lipid mediator reserves in the brain
Source: JCI Insight. 2025 May 13;10(15):e175917. doi: 10.1172/jci.insight.175917 (PMC12348674; doi:10.1172/jci.insight.175917)
Supplement: Supporting data values [file jciinsight-10-175917-s009.xlsx]

## Sheet: Figure 2 - NL-oxylipins
Oxylipin concentrations (pmol/g) in Neutral Lipids (NLs) of rat whole brain
Bolded rows indicates detected compounds (even if in MilliQ water blanks reported in columns CI to CK).
Yellow highlighted samples are samples that were detected at levels below what was seen in the MilliQ water blanks reported in columns CI to CK
Red font indicates not detected compounds
Green highlighted samples indicated values that were imputed by dividing the LOD by square root of 2
Abbreviations: F = female; M = male; FA = Filtered Air; TRAP = Traffic related air pollution; A, B, C, D are the group names used in this excel sheet only to
A, B, C, D, etc are group codes that reflect the group means and SDs shown in columns BZ to CG.
		F	FA	WT	A				F	FA	Tg	C				F	TRAP	WT	B			F	TRAP	Tg	D				M	FA	WT	E				M	FA	Tg	G				M	TRAP	WT	F
		1	2	3	4	5	6	7	1	2	3	4	5	6	7	1	2	3	4	5	6	1	2	3	4	5	6	7	1	2	3	4	5	6	7	1	2	3	4	5	6	7	1	2	3	4	5	6	7
Sample Concentration (pmol/g)	Group	A	A	A	A	A	A	A	C	C	C	C	C	C	C	B	B	B	B	B	B	D	D	D	D	D	D	D	E	E	E	E	E	E	E	G	G	G	G	G	G	G	F	F	F	F	F	F	F
	brain weight(g)	0.892	0.8344	0.956	0.9074	0.8381	0.9163	0.8954	0.9031	0.9788	0.9565	0.9826	0.9074	0.936	1.0073	1.0241	0.9236	0.784	0.9618	0.9049	0.8543	0.9672	0.9994	0.9428	0.8151	0.9374	0.916	0.8889	1.1129	1.126	1.082	1.0198	0.8286	0.9494	1.0493	0.952	1.0796	0.9222	0.9818	0.9719	1.0842	1.0405	1.0918	1.0087	1.0056	1.0048	0.9264	0.9522	1.0218
	Name	AD_NL_19	AD_NL_21	AD_NL_26	AD_NL_27	AD_NL_29	AD_NL_32	AD_NL_42	AD_NL_2	AD_NL_3	AD_NL_34	AD_NL_46	AD_NL_47	AD_NL_52	AD_NL_54	AD_NL_4	AD_NL_24	AD_NL_31	AD_NL_35	AD_NL_41	AD_NL_43	AD_NL_1	AD_NL_8	AD_NL_13	AD_NL_25	AD_NL_28	AD_NL_50	AD_NL_51	AD_NL_6	AD_NL_15	AD_NL_17	AD_NL_20	AD_NL_23	AD_NL_36	AD_NL_40	AD_NL_5	AD_NL_11	AD_NL_38	AD_NL_44	AD_NL_45	AD_NL_48	AD_NL_55	AD_NL_7	AD_NL_9	AD_NL_10	AD_NL_12	AD_NL_16	AD_NL_30	AD_NL_39
20-COOH-LTB4 Results	Final Conc.	0.237199	0.281803	0.289555	0.446955	0.207146	0.12229	0.448815	0.545895	0.565496	0.290812	0.406341	0.615119	0.44011	0.283322	0.638498	0.324584	0.453334	0.154715	0.198038	0.234248	0.342502	0.320118	0.249402	0.323611	0.0894992	0.348922	0.422459	0.211283	0.208825	0.180134	0.210629	0.378142	0.204827	0.287223	0.553642	0.312787	0.195053	0.155886	0.352509	0.232122	0.227846	0.437654	0.159699	0.447059	0.382485	0.385546	0.141245	0.170246
Resolvin E1 Results	Final Conc.	36.062	59.3231	44.1134	49.6728	54.2918	43.5031	59.1603	46.0819	53.0395	51.6856	41.3848	52.2102	72.9114	52.7242	51.7444	40.7405	36.1872	53.0477	45.7739	42.0087	37.9257	35.5041	32.9406	60.8415	52.4921	49.0032	53.9631	44.107	29.7168	29.7341	33.5755	54.0555	64.9154	42.7059	37.7967	20.1384	35.7911	38.6222	44.3463	46.0273	38.0594	50.376	32.5489	47.8751	41.4601	58.8337	48.9236	49.2079
6-keto-PGF1a Results	Final Conc.	0	0	0	0	0	#VALUE!	0	0	#VALUE!	0	0	0	#VALUE!	0	0	0	0	0	#VALUE!	#VALUE!	0	0	0	0	#VALUE!	0	0	0	0	0	0	0	0	0	0	0	0	0	0	0	0	0	0	#VALUE!	0	0	0	0
20-OH-LTB4 Results	Final Conc.	0	0	0	0	0	0	0	0	0	0	0	0	0	0	0	0	0	0	0	0	0	0	0	0	0	0	0	0	0	0	0	0	0	0	0	0	0	0	0	0	0	0	0	0	0	0	0	0
TXB2 Results	Final Conc.	0	0	0	0	0	0	0	0	0	0	0	0	0	0	0	0	0	0	0	0	0	0	0	0	0	0	0	0	0	0	0	0	0	0	0	0	0	0	0	0	0	0	0	0	0	0	0	0
PGE3 Results	Final Conc.	0	0	0	0	0	0	0	0.204498	0.159501	0	0	0	0	0	0.0674641	0	0	0	0	0	0.0756578	0	0	0	0	0	0	0.031084	0	0	0	0	0	0	0.0393729	0	0	0	0	0	0	0.0242197	0	0	0	0	0	0
PGD3 Results	Final Conc.	0	0	0	0	0	0	0	0	0	0	0	0	0	0	0	0	0	0	0	0	0	0	0	0	0	0	0	0	0	0	0	0	0	0	0	0	0	0	0	0	0	0	0	0	0	0	0	0
9,12,13-TriHOME Results	Final Conc.	96.432	61.2279	73.5492	28.639	428.16	260.111	25.7528	29.8841	94.3429	121.68	94.7578	13.6248	121.03	30.9805	250.126	67.3649	68.1478	20.2354	52.8946	26.6278	33.8597	37.1815	1696.53	70.8459	99.4769	83.3122	110.616	52.6654	1206.58	360.16	35.0851	51.9425	25.4586	20.7687	72.439	134.527	38.6041	59.0024	95.8916	27.7148	23.8319	43.123	84.9516	77.0364	176.878	231.481	61.0319	83.4282
9,10,13-TriHOME Results	Final Conc.	30.8459	12.113	21.2544	6.86932	114.333	54.8074	3.73681	5.38264	24.2993	27.7315	28.9453	6.4862	24.962	9.99595	67.0127	16.8747	17.5126	5.69504	21.8191	6.79041	8.29664	8.09754	426.814	23.2967	28.8628	22.2935	29.1303	12.5476	323.585	99.6515	8.36716	13.8753	7.0816	7.66243	19.5479	48.5966	5.43431	14.4946	24.6307	8.41834	4.60932	8.34483	14.3773	18.9721	49.6367	58.1342	15.1149	23.8208
PGF2a Results	Final Conc.	6.93495	3.71732	5.99006	2.50688	3.52382	4.36252	4.99396	5.07218	3.64358	4.22571	5.95565	4.71616	1.96964	9.71863	9.73719	7.44803	2.44697	1.95511	4.47957	2.4817	5.73876	5.10556	6.42136	9.06406	4.78608	3.91055	5.05068	7.09242	4.88167	1.95853	3.20136	4.165	7.78104	3.34305	5.04657	2.17008	4.10589	7.33276	3.06534	2.55217	4.6449	7.18851	4.74325	5.074	2.14369	2.76831	3.1013	2.37495
PGE2 Results	Final Conc.	0.0454966	0.0115549	0.0475374	0.014135	0.0153038	0.00680944	0.0143244	0.120896	0.0138871	0.0163598	0.0133355	0.0217841	0.108583	0.148437	0.591352	0.0237984	0.0130532	0.014135	0.0137031	0.0127332	0.0116566	0.0625758	0.0655062	0.0157356	0.0136826	0.0140023	0.0363716	0.0494601	0.0113909	0.0241324	0.00585864	0.0154792	0.00187621	0.042508	0.0192464	0.0435675	0.000857258	0.0680832	0.0464074	0.00566532	0.0450341	0.167341	0.0118804	0.0139082	0.0280909	0.112364	0.00166583	0.00282274
PGE1 Results	Final Conc.	0	0	0	0	0	0	0	0.274507	0.162321	0	0	0	0	0	0.034613	0	0	0	0	0	0	0	0	0	0	0	0	0	0	0	0	0	0	0	0	0	0	0	0	0	0	0	0	0	0	0	0	0
PGD1 Results	Final Conc.	0	0	0	0	0.120448	0	0	0.238697	0	0	0	0	0	0	0.0613932	0	0	0	0	0	0	0	0	0	0.0920549	0	0	0	0	0	0.0588431	0	0	0	0	0	0	0	0	0	0	0	0	0	0	0	0	0
PGD2 Results	Final Conc.	0.154162	0	0.116526	0	0	0	0	0	0.508881	0	0	0	0.0998198	0	0	0	0	0.0919436	0	0	0.170223	0	0	0	0	0.141198	0	0.227672	0	0	0.0706578	0	0.127511	0	0	0.255486	0.126841	0	0	0	0.132271	0	0	0.12612	0	0	0	0.114355
LTD4 Results	Final Conc.	0	#VALUE!	0	0	0	0	#VALUE!	0	0	0	0	0	0	#VALUE!	0	0	0	0	0	#VALUE!	0	0	0	#VALUE!	0	#VALUE!	#VALUE!	0	0	0	0	0	0	0	0	0	0	0	0	0	0	0	0	0	0	#VALUE!	#VALUE!	0
LXA4 Results	Final Conc.	1.26231	2.08389	1.61119	1.83658	2.85628	0.894069	0.627929	2.04021	2.25613	0.727226	1.14694	0.326209	0.449266	0.8083	1.49196	2.00772	1.85811	0.754006	0.680338	1.87503	1.72418	0.840848	0.326146	2.28947	1.95775	0.817509	0.90903	1.08006	0.501037	0.608673	1.27217	1.51115	0.92627	0.484813	1.52488	0.49789	0.338996	0.54626	0.829269	0.538297	0.890756	0.99946	0.940998	0.808438	0.383762	0.626321	1.25593	0.385112
LTC4 Results	Final Conc.	#VALUE!	0	#VALUE!	0	#VALUE!	#VALUE!	#VALUE!	#VALUE!	0	#VALUE!	#VALUE!	#VALUE!	0	#VALUE!	0	#VALUE!	0	#VALUE!	0	0	0	#VALUE!	0	0	#VALUE!	0	#VALUE!	0	0	#VALUE!	0	#VALUE!	#VALUE!	#VALUE!	0	0	#VALUE!	0	0	#VALUE!	0	#VALUE!	0	0	#VALUE!	#VALUE!	0	0
LTE4 Results	Final Conc.	0	0	0	0	0	0	0	0	0	0	0	0	0	0	0	0	0	0	0	0	0.514723	0	0	0	0	0	0	0.822163	0	0	0.606273	0	0	0	0.632007	0	0	0	0	0	0	0	0	0	0	0	0	0
PGJ2 Results	Final Conc.	0	0	0.0825213	0	0.164753	0	0	0.355493	0.409472	0	0	0	0	0	0	0	0	0	0	0	0	0.0367387	0	0	0	0	0	0.0903064	0	0	0	0.102884	0.0674846	0	0.130743	0.0256934	0	0	0	0	0	0.0446068	0	0	0	0	0	0
PGB2 Results	Final Conc.	1.27084	1.19795	0.917294	0.762932	2.82886	1.40552	0.82728	2.20819	4.16773	1.23561	1.36311	1.87979	1.16495	1.65187	1.86593	0.541287	0.50488	1.31346	0.689792	1.50752	2.05398	1.34154	2.12809	1.58002	0.444664	2.09102	1.44884	1.61266	3.24388	1.19027	1.26287	0.871647	1.35652	1.32239	1.96404	0.707913	0.828113	1.44738	1.32511	1.26613	0.900006	0.796493	1.06793	1.67442	0.751062	0.840407	0.794602	1.2604
8,15-DiHETE Results	Final Conc.	0	0	0	0	0	0	0	0	0	0	0	0	0	0	0	0	0	0	0	0	0	0	0	0	0	0	0	0	0	0	0	0	0	0	0	0	0	0	0	0	0	0	0	0	0	0	0	0
6-trans-LTB4 Results	Final Conc.	0	0	0	0	0	0	0	0	0	0	0	0	0	0	0	0	0	0	0	0	0	0	0	0	0	0	0	0	3.91633	0	0	0	0	0	0	0	0	0	0	0	0	0	0	0	0	0	0	0
5,15-DiHETE Results	Final Conc.	0	0	0	0	0	0	#VALUE!	0	0	0	0.074116	0.0939499	0	0	0	#VALUE!	0	0	0.204674	0.626844	0	0	0	0	0	0.132253	0	0.236853	0.216058	0.250006	0.224757	0.106924	0	0.119405	0	0.0688156	0	0.129831	0.177016	0.0906671	0	0.147548	0	0.323586	0	0	0	0
5,6-DiHETE Results	Final Conc.	0	0	0	0	0	0	0.732864	0	0.859707	0	0	0	0	0	0.23713	0	0	0.648654	0	0	0.5691	0	0	0	0	0	0	0	0	0	0	0	0	0	1.14218	0	0	0.498336	0	0	0.478757	0	0	0	0	0	0	0
17,18-DiHETE Results	Final Conc.	0	0	0	0	0	0	0	0	0	0	0	0	0	0	0	0	0	0	0	0	0	0	0	0	0	0	0	0	0	0	0	0	0	0	0	0	0	0	0	0	0	0	0	0	0	0	0	0
LTB4 Results	Final Conc.	0	0	0	0	0	0	0	0	0	0	0	0	0	0	0	0.751451	0	0	0	0	0	0	0	0	0	0	0	0	0	0	0	0.159416	0	0	0	0	0	0	0	0	0	0	0	0	0	0	0	0
14,15-DiHETE Results	Final Conc.	0	0	0	0	0	0	0	0	0	0	0	0	0	0	0	0	0	0	0	0	0	0	0	0	0	0	0	0	0	0	0	0	0	0	0	0	0	0	0	0	0	0	0	0	0	0	0	0
11,12-DiHETE Results	Final Conc.	0.098134	0	0	0	0	0	0	0	0.498216	0	0	0	0	0	0	0	0	0	0	0	0	0	0	0	0	0	0	0	0.0652551	0.0400535	0.174567	0	0	0	0.385576	0	0	0	0	0	0	0	0	0	0.351785	0	0	0
12,13-DiHOME Results	Final Conc.	3.26148	2.42304	2.46049	2.84245	7.66059	3.19695	3.64166	2.89397	3.68573	5.17354	3.91997	2.33577	2.45276	2.10388	8.39877	3.53485	2.34515	1.91668	4.36263	3.81013	2.24972	1.84648	12.3728	5.81512	5.12678	4.07204	3.7918	3.04487	13.7566	8.2404	2.41446	6.16077	2.76626	1.67377	7.75339	3.88747	2.89525	3.20324	5.01164	1.7433	3.15743	1.89438	2.63291	2.89665	4.15901	6.97481	2.88479	8.0271
8,9-DiHETE Results	Final Conc.	0	0	0	0	0.304786	0	0	0.156368	0	0	0	0	0	0.255373	0.305006	0	0	0	0.13745	0.499331	0.385498	0	0	0	0	0	0	0	0	0	0.209297	0	0	0.275929	0.279753	0	0.311515	0	0.158369	0	0.0938634	0	0	0	0	0	0.138496	0.384321
9,10-DiHOME Results	Final Conc.	5.28734	3.61686	2.96072	2.73464	6.70138	3.98866	2.80152	2.9941	2.97899	5.3501	5.23432	0.865488	3.97178	1.31356	9.65721	3.66101	2.07308	1.58349	4.43911	1.97743	3.12898	1.74704	15.3914	8.24118	6.82707	2.66612	3.04555	2.57001	18.0123	9.71484	2.40059	4.88039	2.66048	1.27164	7.82639	4.42889	2.49985	3.05978	5.92374	2.16297	1.84208	2.25213	3.10662	2.58481	5.43274	7.92586	3.52884	6.67752
19,20-DiHPDA Results	Final Conc.	2.29532	2.0329	1.76331	2.2032	2.03365	2.35126	2.14755	1.35161	1.64998	2.19769	0.652536	0.857289	1.50172	0.733061	1.4353	1.24178	2.1824	1.12389	1.31527	2.60144	1.15602	1.74707	1.03845	0.859627	1.17299	0.882179	1.7293	1.57443	1.85373	0.93097	1.6592	1.37081	1.17818	1.77269	1.67301	0.862894	2.11978	2.63332	1.25702	0.639705	1.36037	0.836072	1.72424	1.73817	1.31661	1.94967	1.04083	1.6694
14,15-DiHETrE Results	Final Conc.	2.76321	3.5564	2.69944	3.06138	2.31655	3.27501	3.45692	2.69054	2.47656	2.09009	1.38549	0.807288	1.58368	1.01382	1.5908	1.95464	2.45005	2.15564	2.37473	3.83099	2.38229	1.91145	1.10363	2.13014	1.89624	1.02182	1.54319	3.01764	2.44862	1.56669	1.78447	1.59039	1.28445	1.75203	2.35338	0.843273	2.34916	1.71929	2.86383	0.63755	1.05329	1.6456	2.52736	2.72777	1.89977	2.24206	1.99827	2.9689
LTB3 Results	Final Conc.	0	0	0	0	0	0	0	0	0	0	0	0	0	0	0	0	0	0	0	0	0	0	0	0	0	0	0	0	0.141637	0	0	0	0	0	0	0	0	0	0	0	0	0	0	0	0	0	0	0
16,17-DiHPDA Results	Final Conc.	0.757924	0.728239	0.82897	0.94563	0.771239	0.877115	1.14772	0.883373	0.920364	0.824031	0.501576	0.389618	0.671167	0.527728	0.478571	0.724415	0.619992	0.74936	0.561868	1.30622	0.461987	0.43562	0.544985	0.525033	0.633316	0.659079	0.913255	0.863852	0.681274	0.423346	0.423938	0.350913	0.528962	0.559684	0.505942	0.158877	0.567471	0.287361	0.820715	0.151755	0.27161	0.529068	0.483826	0.775454	0.49668	0.851389	0.200029	0.980671
11,12-DiHETrE Results	Final Conc.	1.71729	2.88159	1.88477	1.72708	2.39099	2.11021	2.29736	2.80719	2.17633	1.86847	0.948863	0.568635	1.32226	0.797146	1.67497	1.42588	1.78513	1.95019	1.46999	3.52165	1.74753	1.12596	1.33564	1.75922	1.40837	0.777133	1.14419	2.83173	1.61776	1.09858	1.18139	1.49221	1.48201	1.64958	1.66306	0.622253	2.11391	1.44974	2.6638	0.103759	1.01138	1.13798	1.79744	1.78014	1.38013	1.7624	0.94165	2.67569
9-HOTrE Results	Final Conc.	2.47968	0.765997	0.985384	0.638406	2.80434	20.1628	6.61321	1.7	2.14805	2.6759	21.5755	1.49298	2.54592	1.41966	6.06451	0.825655	1.22909	0.931038	1.01215	1.74205	1.40942	1.4991	37.8526	33.2655	14.8941	1.84173	0.718845	1.51402	0.915398	1.72483	1.09684	0.829178	0.811657	0.771143	6.27084	0.555311	1.1637	1.29569	6.31721	1.11233	1.41185	1.16486	1.04759	0.939336	1.81645	1.87625	0.756602	13.004
8,9-DiHETrE Results	Final Conc.	2.90599	2.44629	2.25122	1.97436	4.0438	2.10546	2.47033	3.18979	3.97516	1.64137	0.459465	0.459714	1.82034	0.96385	2.2972	2.68076	2.52885	2.6397	0.780952	4.41077	2.78606	1.16998	0.492394	3.04056	1.74598	0.988581	1.3431	2.53333	2.04827	1.66205	1.98566	1.1011	2.2936	0.958547	1.55628	0.320034	2.26115	1.6639	2.48976	0.260007	2.04593	1.52553	2.77101	2.43936	1.22685	0.98152	2.04375	3.27996
13-HOTrE Results	Final Conc.	4.30462	1.02763	1.50467	2.59878	3.04286	10.4148	6.30294	1.36446	1.33987	2.71663	9.54708	1.98902	2.34232	2.01668	4.22568	2.01932	0.825852	2.7734	1.68003	0.978353	2.28651	2.53925	22.9106	19.17	9.09206	1.676	3.04735	3.69358	2.9015	1.82767	2.73183	2.77514	0.452813	0.372696	4.50678	1.071	1.58145	2.25059	4.68957	1.51704	2.7434	2.9531	2.45553	2.43117	2.14537	3.62726	3.23038	10.9054
15-deoxy-PGJ2 Results	Final Conc.	0.377081	0.800435	0.343736	0.558385	0.284001	0.300881	0.303584	0.390734	0.486201	0.412289	0.322139	0.0557578	0.242396	0.140694	0.430134	0.242749	0.564943	0.53004	0.239915	0.881443	0.687009	0.28781	0.629749	0.50163	0.384133	0.425072	0.579039	0.346907	0.516191	0.86445	0.655475	0.324591	0.756787	0.261805	0.283949	0.368378	0.191504	0.35457	0.606947	0.481643	0.413577	0.171381	0.303957	0.740163	0.518208	0.167991	0.623266	0.42811
15-HEPE Results	Final Conc.	7.50665	6.22877	4.74273	4.71052	10.0135	7.67729	5.58102	5.26149	10.8106	7.12374	5.77519	4.07059	5.12614	3.40365	7.78296	4.16888	4.53554	4.64328	6.27004	6.38426	7.07324	3.75648	22.1962	6.72556	4.17788	8.28992	5.84503	5.54237	21.2788	5.55718	5.00079	8.45025	5.89976	3.83081	8.51183	2.87157	4.71723	4.60903	5.33091	2.96363	5.36755	6.64377	4.24613	17.7728	5.96593	6.24469	4.65065	7.04779
20-HETE Results	Final Conc.	165.838	180.793	140.305	191.468	195.963	173.263	179.862	84.5876	56.3223	168.786	143.149	149.718	156.657	131.077	74.7863	142.225	202.247	169.728	170.017	167.938	78.8527	87.4494	125.164	196.554	141.587	137.59	194.232	99.3615	141.793	135.085	156.966	168.582	189.258	153.203	88.0188	82.0838	154.916	164.134	177.033	136.729	126.264	94.1696	149.099	137.166	118.786	151.216	155.332	175.69
5,6-DiHETrE Results	Final Conc.	6.44424	7.59395	4.51365	5.13659	4.96832	4.90595	23.6675	7.11979	6.22788	5.12772	4.10895	3.17436	18.4102	3.61894	5.13947	4.68556	6.19602	5.75878	4.79446	5.67157	6.63116	4.47142	4.9869	4.34652	3.47546	4.51256	4.02177	6.62408	5.47403	3.39536	3.1154	5.15677	3.95415	6.14813	4.97232	1.78864	8.99963	6.00232	16.3335	2.14365	10.2946	4.8416	4.31752	7.69771	4.99363	4.50805	4.47212	6.74687
8-HEPE Results	Final Conc.	0	0	0	0	0	0	0	0.0831928	0	0.0929307	0	0	0	0	0.182301	0	0	0	0	0	0	0	0	0	0	0	0	0	0	0	0	0	0	0	0	0	0	0	0	0	0	0	0	0	0.0104345	0	0	0
12-HEPE Results	Final Conc.	0	0	0	0	0	0	0	0	0	0	0	0	0	0	0	0	0	0	0	0	0	0	0	0	0	0	0	0	0	0	0	0	0	0	0	0	0.00811004	0	0	0	0	0	0	0	0	0	0	0
5-HEPE Results	Final Conc.	2.3374	2.243	2.04799	2.09734	3.31977	2.14688	1.97493	3.07948	3.10097	5.93109	1.48726	1.57767	1.57339	1.12751	6.52764	2.32571	2.52288	1.77571	1.97336	1.75779	2.62036	2.05701	2.5167	1.73427	1.84622	2.30264	2.32522	2.53523	2.44001	1.29123	1.27593	1.39023	1.63437	1.52071	2.65691	0.761004	2.27194	2.34821	2.03797	0.924339	1.40434	2.41383	2.23912	2.15394	2.25886	2.5526	1.43446	2.3488
13-HODE Results	Final Conc.	72.1792	94.3134	110.798	55.4482	360.961	732.879	107.135	43.8502	50.6087	108.791	269.65	56.3372	117.189	43.0014	689.967	73.4454	71.3628	49.6897	41.6989	36.2237	48.9068	61.2582	1078.65	264.974	177.663	215.912	55.5843	58.2046	273.503	75.5949	50.6305	110.384	51.424	29.9669	151.575	36.8169	64.3089	55.9165	144.858	32.9737	69.0266	48.188	128.701	61.4889	148.2	109.195	73.8611	373.568
9-HODE Results	Final Conc.	18.1059	25.2895	27.9859	15.2264	89.666	140.802	42.0958	12.6846	16.6339	26.4175	66.7219	17.8306	26.9383	13.0958	185.73	23.4651	19.98	15.0238	12.7977	12.5873	14.5781	16.3632	213.297	87.9098	52.8796	55.0103	16.3924	15.9008	49.7794	18.0917	14.5436	30.0308	15.407	8.49684	40.1193	11.773	16.9781	16.1053	37.3629	8.01848	20.8903	15.9357	32.5828	18.0884	35.5623	31.7608	17.0167	107.049
15-HETE Results	Final Conc.	32.9624	31.9198	24.5951	30.358	33.7281	27.9025	29.4674	25.5857	23.6074	33.244	27.0479	19.1474	22.5516	14.0372	30.986	26.2686	38.5281	28.9805	36.6617	30.3627	28.1045	39.0483	30.1416	23.2016	26.8109	32.1918	30.5629	26.1683	28.7875	24.0936	21.6038	33.4415	22.8827	24.1542	34.0438	11.3083	28.567	35.8039	35.0486	8.84473	23.466	26.9738	22.2394	35.6608	24.0428	27.1457	24.0505	37.7703
17-HDoHE Results	Final Conc.	24.9592	28.8534	16.8252	19.9261	11.8887	26.063	20.3048	21.2724	24.22	33.0323	21.5454	7.95346	17.7193	10.7832	20.2205	21.5293	30.2302	17.2366	29.4209	22.3863	26.1891	24.2766	9.70494	16.1496	29.0364	36.5076	21.8513	16.6906	15.8821	22.4401	17.6112	16.9087	13.7352	21.9472	30.1063	3.08618	20.5487	23.5952	25.3421	9.09851	16.0839	13.5743	8.30201	33.1032	14.7468	20.8112	20.6803	29.0899
17(18)-EpETE Results	Final Conc.	10.04	8.43666	10.3281	7.81654	11.8218	8.96939	7.86149	8.04186	5.55158	8.27705	2.92553	3.16798	7.44902	2.1064	8.78725	4.53972	14.9284	6.19793	3.17673	3.36489	3.94373	4.63173	9.27636	5.9455	10.0515	6.97734	4.21318	5.06354	5.78439	6.82779	2.81881	3.46926	6.87888	4.54895	5.18311	2.66268	5.55242	2.92791	2.95774	2.65138	2.76273	4.6529	4.17365	2.85862	5.54827	3.54273	4.29227	9.02077
13-oxo-ODE Results	Final Conc.	6.64473	3.59767	7.10255	2.73544	30.829	112.39	21.4361	3.0865	6.77548	11.7853	47.1787	5.89127	16.0792	3.64028	79.094	6.69939	8.12019	5.07277	3.40771	1.29666	2.88194	4.47212	171.144	43.9436	31.0501	23.7771	4.96251	5.01742	43.8728	11.3217	5.17043	12.0167	0.919168	2.65645	17.0131	2.5819	1.90884	4.1622	21.387	2.57094	7.0633	3.81562	8.48718	2.77189	14.0371	11.9823	2.96651	56.0495
11-HETE Results	Final Conc.	29.263	25.7964	23.1738	24.652	24.5039	22.4325	26.9521	18.4966	12.5865	28.4949	23.1391	16.0957	19.3139	12.7878	16.6878	24.31	32.9757	27.3297	24.9935	31.6585	16.7314	22.0957	21.0044	16.3746	23.6829	25.6775	26.1458	19.7334	18.9064	19.9945	21.4243	24.2474	20.1349	25.545	24.1863	10.585	27.1884	22.9182	33.021	9.25662	25.4046	18.8296	19.5018	29.1063	19.7826	24.7077	20.8581	28.3557
9-HETE Results	Final Conc.	6.70421	10.5051	6.36533	8.28273	5.47512	5.70036	7.51157	5.5481	6.06329	8.27633	5.63887	7.21543	4.20227	7.78422	7.73174	9.32665	4.9785	2.4649	2.883	2.56312	9.11887	8.68579	6.91392	5.45333	10.3248	9.59186	4.92051	8.69123	5.64844	5.56679	3.48032	6.72041	1.99028	6.02622	6.97575	5.42682	11.0296	4.70081	9.288	7.51069	7.63506	9.80542	2.61345	6.89909	6.37441	9.68228	1.1973	3.74032
15-oxo-ETE Results	Final Conc.	3.19381	2.11914	2.37089	2.62989	3.16748	0.14472	2.54779	2.01397	2.37149	2.11346	2.30381	2.12545	2.04952	0.998584	0.915141	2.75307	3.2381	2.74275	2.77125	3.87868	2.24542	1.68018	1.69378	1.79522	2.57355	2.53396	2.9966	1.69922	1.48942	1.68429	1.30214	2.79309	2.53782	2.63522	2.76283	1.55933	2.6996	3.31168	3.76791	1.35081	2.19436	0.88276	1.98786	1.7806	2.55588	1.48192	1.98475	3.00551
14(15)-EpETE Results	Final Conc.	0.13286	0.166495	0.142615	0.0899411	0.232336	0.225041	0.229455	0.216615	0.136104	0.212953	0.157841	0.243883	0.323937	0.132253	0.095043	0.153212	0.169922	0.111995	0.166767	0.337822	0.0809177	0.0911812	0.0613129	0.131063	0.303808	0.106906	0.596738	0.137781	0.0973607	0.123123	0.107163	0.241613	0.221362	0.189218	0.139936	0.0384453	0.244182	0.208044	0.210413	0.08172	0.071657	0.192227	0.153185	0.118401	0.0997911	0.143803	0.155737	0.451069
9-oxo-ODE Results	Final Conc.	2.69484	3.32155	6.13567	3.65194	18.6907	42.617	6.65643	1.80597	3.0404	4.12301	13.1008	2.19554	5.52051	1.40604	30.5667	3.65153	5.56266	2.33755	2.73367	1.78999	2.55976	2.35134	25.4213	34.142	12.428	11.6758	2.60408	2.93412	6.38595	2.47239	2.608	4.36774	3.38309	2.24243	7.1695	2.2999	4.00041	3.35606	7.47651	0.648313	5.0431	4.00635	5.40066	2.27907	7.22894	3.42461	2.25428	25.1057
8-HETE Results	Final Conc.	7.00031	6.49104	3.27414	5.33666	4.73321	4.89046	6.40845	5.09273	5.41134	5.65073	5.12286	2.162	3.20166	2.45133	2.83945	3.1349	6.30911	5.0451	4.7121	5.68757	7.21281	4.15014	1.89827	3.42055	7.02239	5.82927	3.84955	5.01862	2.40069	2.15036	3.87133	5.8513	4.00325	4.77894	6.51661	1.83715	5.63783	5.83756	6.58257	1.94629	2.79627	5.43391	3.81768	7.57628	3.90289	5.9433	4.37525	6.15152
12-HETE Results	Final Conc.	10.1569	6.89283	6.16956	7.31806	6.0166	8.00147	23.9654	6.78037	5.87935	7.4738	9.54564	4.44542	5.09349	4.26478	4.03027	5.06835	8.56269	9.23875	7.43307	10.4263	9.11849	5.53669	2.70741	5.32527	11.8994	9.24348	6.93425	6.48054	17.1065	4.27137	7.59909	9.3809	6.70784	7.65072	11.4984	3.67124	21.7587	28.0165	10.3844	3.87878	5.78807	7.94422	7.00449	10.161	7.78403	17.6897	8.75239	14.4695
11(12)-EpETE Results	Final Conc.	0.948639	0.932217	0.926012	0.761963	0.964285	0.800938	0.821143	0.845875	0.862818	0.598533	0.574687	0.728182	0.707233	0.410429	0.793498	0.763291	1.1702	1.22714	0.925724	0.843747	0.986502	0.648835	0.678172	0.637058	0.786101	0.581921	1.00035	0.748565	0.687251	0.786174	0.589539	0.639528	0.890366	0.779354	1.01595	0.542135	0.878138	0.771147	0.642506	0.298082	0.690018	0.67069	0.492688	0.935059	0.81693	0.69484	0.65418	0.891416
8(9)-EpETE Results	Final Conc.	2.68671	1.45511	1.01518	1.92474	3.1837	2.35473	0.727963	2.42841	2.25355	2.1244	1.30021	1.27975	1.36276	0.965067	3.08077	1.98991	2.79517	1.70626	0.969963	0.395752	1.38994	1.57236	1.49874	1.11619	2.43664	0.917158	2.16093	2.45728	2.36307	0.541277	1.95142	1.87504	1.80643	0.60649	3.27046	0.689722	1.48978	1.50717	2.75588	0.286468	1.24805	1.55746	1.87622	1.35312	2.45809	1.61556	2.13751	3.14269
15(S)-HETrE Results	Final Conc.	3.19536	5.15029	3.56054	4.65198	4.76469	3.84374	4.02754	2.87105	2.70775	4.29418	2.2647	1.7611	2.32026	1.45866	3.12666	3.25498	4.89712	4.02177	3.68734	4.3785	2.94204	4.48263	2.94317	4.01486	3.14597	2.77979	3.36682	3.02673	3.04903	2.26888	2.20728	3.13817	2.4866	2.45385	3.30757	1.3448	3.94563	3.31479	4.43647	0.689274	2.23137	2.20083	2.6303	3.09488	2.72436	3.04717	2.57458	5.8703
12-oxo-ETE Results	Final Conc.	0.878633	0.623831	0.981243	0.83038	1.57907	0.399305	0.468088	0.901708	0.999725	1.04777	0.969291	0.573644	0.531075	0.770289	0.523878	1.002	3.4428	2.43885	0.558441	2.77908	1.23282	0.421164	0.552105	2.15734	0.410027	1.15603	0.585583	1.40747	1.14157	0.371839	0.446157	1.74896	1.26427	0.496069	0.54677	0.197688	1.70113	0.530174	0.631339	0.913026	0.259826	0.562592	0.510754	0.741879	0.541576	0.273823	1.17504	0.660816
5-HETE Results	Final Conc.	12.6751	15.2216	7.8127	13.6358	11.3787	10.6336	10.9172	14.6231	16.815	13.2352	7.96541	5.39179	7.3825	5.7959	12.5657	7.64279	13.4002	11.1347	10.5017	9.22636	17.2752	14.0257	10.4735	7.98181	13.1478	16.4062	8.61394	15.9488	10.3213	9.01174	5.80969	10.4065	7.64015	8.86762	18.6831	3.38952	9.84772	13.2381	14.0439	3.93952	4.16427	13.6333	8.27176	19.8675	8.35967	12.357	8.68291	12.6221
19(20)-EpDPE Results	Final Conc.	147.22	180.014	150.293	224.34	189.615	163.831	168.221	163.311	96.6676	176.657	133.855	86.0126	117.376	55.659	84.3627	115.694	219.443	176.622	131.883	187.098	112.435	126.213	73.9285	138.346	119.206	126.882	178.994	133.447	95.6212	74.358	87.6943	131.662	114.644	139.525	126.124	54.6674	189.629	147.631	198.639	22.2288	94.671	109.033	114.251	121.522	85.2963	87.6543	126.993	196.263
12(13)-EpOME Results	Final Conc.	58.4478	37.4305	74.7258	62.0886	218.348	99.8031	68.0923	37.5881	46.9135	121.34	82.5188	35.3044	106.653	33.3142	233.903	47.3651	73.6782	50.7199	38.0327	49.1175	29.5962	53.74	158.604	77.0521	59.8658	118.81	90.3897	36.7142	253.865	70.203	34.9498	79.3366	33.1689	37.0031	83.5752	57.9468	52.7246	62.7801	67.6965	26.9675	62.3922	42.1598	84.9926	43.962	92.5423	77.0073	51.1829	235.748
14(15)-EpETrE Results	Final Conc.	438.591	496.74	417.061	627.307	627.605	532.986	547.819	414.683	352.286	553.82	451.443	280.371	486.084	226.752	276.344	347.325	716.338	567.615	430.799	755.845	333.854	347.006	221.165	485.315	434.257	296.991	602.351	404.078	316.551	272.75	365.523	488.755	434.629	474.483	347.806	214.633	695.796	517.15	657.29	78.5181	350.973	338.266	448.185	312.247	326.883	314.352	463.073	733.67
16(17)-EpDPE Results	Final Conc.	78.6649	93.2293	82.6818	123.225	96.8847	95.1006	96.3875	80.6231	51.8285	110.951	66.324	42.6472	73.403	29.8991	45.4818	59.9537	117.301	96.1627	75.0083	96.5382	62.5076	65.0365	44.8046	75.9988	72.0286	60.0632	101.989	71.8459	59.6481	42.3955	48.3966	69.3329	58.3379	70.5588	67.3469	26.9896	104.211	83.1322	114.84	10.6511	52.4745	58.5354	62.7465	64.7663	41.089	43.6628	69.6272	103.999
9(10)-EpOME Results	Final Conc.	25.4583	19.5296	40.2065	27.2719	113.05	60.7925	32.7771	12.5348	23.856	64.0535	42.8424	15.7871	52.7023	14.743	106.174	24.6641	34.7791	23.4526	21.4934	16.8823	13.8432	22.7421	109.992	34.3461	31.2387	51.1414	38.0419	16.7668	163.292	39.7456	14.5522	33.387	14.7676	15.2117	38.5648	30.2239	24.5702	31.8985	32.8903	10.9292	31.2866	16.6178	42.4398	22.4648	45.4802	35.2549	25.2001	98.3061
13(14)-EpDPE Results	Final Conc.	81.4231	100.46	83.1132	125.351	105.914	104.292	106.554	81.3893	56.0984	114.578	68.2954	41.8986	71.4549	28.9887	48.966	66.6813	115.161	95.7424	75.4198	104.965	76.3661	76.6236	49.9424	77.886	70.7633	61.3038	100.977	80.1478	61.1434	43.0291	49.2647	69.3471	59.7149	80.4546	74.5693	27.8629	112.02	87.3311	120.708	11.7773	52.8503	66.0011	67.7534	66.4422	48.7392	49.317	72.9148	119.103
10(11)-EpDPE Results	Final Conc.	65.4879	83.714	64.4908	97.668	83.352	78.4915	94.0016	96.0053	43.7585	90.9741	56.4976	32.9521	57.7328	22.262	49.6103	57.9764	80.3807	70.9263	68.5458	73.4349	66.8208	70.8159	48.8775	60.0667	53.8823	50.841	74.7701	76.2627	52.5439	36.2286	34.2048	52.0552	41.5711	70.8062	70.2899	22.8074	80.5928	71.6152	100.099	11.3669	39.7985	58.9855	50.9314	70.6576	40.8016	44.5703	50.6076	92.9665
5-oxo-ETE Results	Final Conc.	20.0877	14.1703	20.1325	17.8159	13.0239	25.0412	37.4213	11.2531	27.1126	18.7517	11.6693	14.2631	9.53186	8.6497	22.563	23.0084	28.4464	14.7166	32.709	34.3033	28.5805	19.8066	9.6595	12.8196	15.9991	10.0768	15.3567	20.3957	24.6514	16.6417	16.4822	19.5132	23.1469	16.1074	19.5377	14.05	22.9431	28.7108	32.3308	11.5536	9.86622	12.2313	19.0689	200.584	21.6151	27.8108	22.644	14.6929
11(12)-EpETrE Results	Final Conc.	194.263	213.204	172.069	244.953	265.841	213.716	245.317	162.624	137.013	218.545	154.738	109.048	192.604	80.1876	126.472	153.959	259.618	196.068	175.19	226.719	162.399	172.39	122.182	187.915	165.99	121.254	204.065	166.418	133.864	111.917	125.773	184.932	151.455	198.03	158.335	91.3551	267.835	190.513	257.52	39.8289	124.423	142.568	177.799	156.877	152.231	133.864	169.955	278.245
7(8)-EpDPE Results	Final Conc.	27.3777	32.49	31.3481	45.14	37.4485	33.9919	39.3849	32.6992	18.3246	41.5315	22.2227	18.1506	26.3352	14.7264	21.9935	26.1974	35.7829	24.367	29.2242	27.8434	20.0757	28.6126	21.5688	29.2366	25.736	20.8843	31.2855	25.8805	21.0654	16.4574	13.6483	26.2175	17.5572	31.6944	23.7797	11.4414	33.382	29.3363	46.08	5.10635	14.7029	22.3549	19.6869	27.4668	20.5843	15.5447	22.0156	38.2622
8(9)-EpETrE Results	Final Conc.	128.028	116.079	113.284	141.972	153.02	147.245	153.484	121.552	113.886	125.539	122.343	77.6098	121.736	61.5196	84.9484	119.603	153.048	143.154	142.23	158.001	97.8406	143.738	91.5363	92.1402	129.408	95.4344	156.197	118.861	111.072	81.9012	68.2737	137.786	108.022	131.718	134.939	88.6003	134.208	147.903	178.992	49.6509	103.594	111.331	109.954	120.034	102.255	84.8776	117.027	171.025
5(6)-EpETrE Results	Final Conc.	215.521	146.379	180.025	221.979	234.801	184.313	229.084	158.943	171.864	210.636	209.654	125.389	189.533	94.877	141.506	193.674	222.504	208.629	226.534	175.885	165.267	197.321	97.3375	185.825	188.658	129.815	235.588	169.739	150.86	96.6257	91.1077	185.803	117.08	229.471	193.527	119.984	240.795	220.761	267.226	75.0426	134.017	167.321	153.794	154.357	157.584	100.996	189.249	214.309
Dis/Eps ratio 100%
12,13-DiHOME/12(13)-EpOME		5.58017	6.47345	3.29269	4.57805	3.50843	3.20326	5.34813	7.69916	7.85643	4.26367	4.75039	6.61609	2.29975	6.31525	3.59071	7.463	3.18296	3.77895	11.4708	7.75716	7.6014	3.43595	7.80101	7.547	8.56379	3.42736	4.19495	8.29344	5.41886	11.738	6.90836	7.76536	8.33991	4.52334	9.27714	6.70869	5.49128	5.10232	7.40309	6.46445	5.06062	4.49334	3.09782	6.58897	4.49417	9.05734	5.63623	3.40495
9,10-DiHOME/9(10)-EpOME		20.7686	18.5199	7.36378	10.0273	5.92781	6.56111	8.54718	23.8864	12.4874	8.35255	12.2176	5.48223	7.53626	8.9097	9.09568	14.8435	5.96071	6.75185	20.6534	11.713	22.603	7.68197	13.9932	23.9946	21.8545	5.21323	8.00577	15.328	11.0307	24.4426	16.4964	14.6177	18.0157	8.35966	20.2941	14.6536	10.1743	9.59225	18.0106	19.7907	5.88776	13.5525	7.32006	11.5061	11.9453	22.4816	14.0033	6.79258
14,15-DiHETrE/14(15)-EpEtre		0.63002	0.715947	0.647253	0.48802	0.36911	0.614465	0.631034	0.648818	0.702996	0.377395	0.306903	0.287935	0.325803	0.447106	0.575658	0.56277	0.342024	0.379772	0.551238	0.506848	0.713571	0.55084	0.499006	0.438919	0.436662	0.344057	0.256194	0.746797	0.77353	0.574407	0.488196	0.325396	0.295529	0.36925	0.676635	0.39289	0.337621	0.332455	0.435702	0.811979	0.300106	0.486481	0.56391	0.873594	0.581176	0.713231	0.431524	0.404665
11,12-DiHETrE/11(12)-EpETrE		0.884004	1.35157	1.09536	0.705065	0.899407	0.987394	0.936486	1.72618	1.58842	0.854958	0.613204	0.521455	0.686518	0.994101	1.32438	0.926138	0.687599	0.994648	0.839087	1.55331	1.07607	0.653146	1.09316	0.936174	0.848466	0.640911	0.5607	1.70158	1.20851	0.981605	0.939298	0.8069	0.978512	0.832997	1.05034	0.681136	0.789256	0.760969	1.03441	0.260511	0.812854	0.798203	1.01094	1.13474	0.9066	1.31656	0.554059	0.961633
8,9-DiHETrE/8(9)-EpETrE		2.26981	2.10743	1.98723	1.39067	2.64266	1.42991	1.6095	2.62421	3.49046	1.30745	0.375555	0.59234	1.49532	1.56674	2.70423	2.24138	1.65232	1.84396	0.549077	2.79161	2.84755	0.813967	0.537922	3.29993	1.3492	1.03587	0.859875	2.13133	1.84409	2.02933	2.90837	0.799139	2.12326	0.727729	1.15332	0.361211	1.68481	1.125	1.39099	0.523671	1.97495	1.37026	2.52016	2.03222	1.19979	1.15639	1.74639	1.91783
5,6-DiHETrE/5(6)-EpETrE		2.99007	5.18788	2.50724	2.314	2.11597	2.66175	10.3314	4.47947	3.62372	2.4344	1.95987	2.5316	9.71349	3.81435	3.63197	2.4193	2.78468	2.7603	2.11644	3.22459	4.01239	2.26607	5.12331	2.33904	1.8422	3.47615	1.70712	3.9025	3.62855	3.51393	3.41947	2.7754	3.37729	2.67926	2.56932	1.49074	3.73747	2.71892	6.11224	2.85658	7.68156	2.8936	2.80735	4.98695	3.16887	4.46358	2.36309	3.1482
17,18-DiHETE/17(18)-EpETE		NA	NA	NA	NA	NA	NA	NA	NA	NA	NA	NA	NA	NA	NA	NA	NA	NA	NA	NA	NA	NA	NA	NA	NA	NA	NA	NA	NA	NA	NA	NA	NA	NA	NA	NA	NA	NA	NA	NA	NA	NA	NA	NA	NA	NA	NA	NA	NA
14,15-DiHETE/14(15)-EpETE		NA	NA	NA	NA	NA	NA	NA	NA	NA	NA	NA	NA	NA	NA	NA	NA	NA	NA	NA	NA	NA	NA	NA	NA	NA	NA	NA	NA	NA	NA	NA	NA	NA	NA	NA	NA	NA	NA	NA	NA	NA	NA	NA	NA	NA	NA	NA	NA
11,12-DiHETE/11(12)-EpETE		NA	NA	NA	NA	NA	NA	NA	NA	NA	NA	NA	NA	NA	NA	NA	NA	NA	NA	NA	NA	NA	NA	NA	NA	NA	NA	NA	NA	NA	NA	NA	NA	NA	NA	NA	NA	NA	NA	NA	NA	NA	NA	NA	NA	NA	NA	NA	NA
8,9-DiHETE/8(9)-EpETE		NA	NA	NA	NA	NA	NA	NA	NA	NA	NA	NA	NA	NA	NA	NA	NA	NA	NA	NA	NA	NA	NA	NA	NA	NA	NA	NA	NA	NA	NA	NA	NA	NA	NA	NA	NA	NA	NA	NA	NA	NA	NA	NA	NA	NA	NA	NA	NA
19,20-DiHPDA/19(20)-EpDPE		1.55911	1.1293	1.17325	0.982081	1.07251	1.43517	1.27663	0.82763	1.70686	1.24405	0.487495	0.996702	1.27941	1.31706	1.70134	1.07333	0.994518	0.636324	0.997297	1.39042	1.02817	1.38423	1.40467	0.621359	0.984008	0.695278	0.96612	1.17981	1.93862	1.25201	1.89203	1.04116	1.02768	1.27051	1.32648	1.57844	1.11786	1.78371	0.632818	2.87782	1.43694	0.766807	1.50916	1.43034	1.54358	2.22428	0.819598	0.850595
16,17-DiHPDA/16(17)-EpDPE		0.963485	0.781127	1.0026	0.767402	0.796038	0.922303	1.19074	1.09568	1.77579	0.742699	0.756251	0.913585	0.914358	1.76503	1.05222	1.20829	0.52855	0.779263	0.749075	1.35306	0.739089	0.669809	1.21636	0.690844	0.879255	1.09731	0.895444	1.20237	1.14216	0.998565	0.875966	0.506128	0.906721	0.793217	0.751248	0.588659	0.544539	0.345668	0.714661	1.42479	0.517603	0.903843	0.77108	1.19731	1.20879	1.94992	0.287285	0.942964
Above Dis/Eps		1.97737	1.94067	1.57375	1.23274	1.62632	1.52296	2.70121	2.07754	2.42287	1.53477	1.36195	1.22488	2.36804	1.85475	2.79044	1.87424	1.1232	1.22247	1.61936	1.62838	2.10114	1.28126	4.05265	2.0923	1.85617	1.55734	1.09057	2.06284	3.57204	3.42226	1.7895	1.686	1.56458	1.21806	2.46073	1.88666	1.39236	1.42812	2.1049	2.49913	2.20549	1.48731	1.6213	2.27257	2.08354	3.09863	1.41138	1.62565
All Dis/Eps		1.72509	1.65196	1.36192	1.05669	1.44189	1.32089	2.32474	1.74231	2.14849	1.3193	1.21574	1.08641	2.10793	1.66111	2.48859	1.63116	0.985819	1.07522	1.41582	1.44519	1.79045	1.10244	3.54425	1.84009	1.63315	1.36423	0.96192	1.76223	3.21274	3.02412	1.59397	1.50893	1.39118	1.06298	2.13056	1.72062	1.22464	1.25474	1.82393	2.27071	1.9735	1.28589	1.44568	1.94158	1.86255	2.73848	1.25342	1.4388
[truncated: 36 more columns]

## Sheet: Figure 3 - PL-oxylipins
Oxylipin concentrations (pmol/g) in Phospholipids (PLs) of rat whole brain
Bolded rows indicates detected compounds (even if in MilliQ water blanks reported in columns CI to CK).
Yellow highlighted samples are samples that were detected at levels below what was seen in the MilliQ water blanks reported in columns CI to CK
Red font indicates not detected compounds
Green highlighted samples indicated values that were imputed by dividing the LOD by square root of 2
Abbreviations: F = female; M = male; FA = Filtered Air; TRAP = Traffic related air pollution; A, B, C, D are the group names used in this excel sheet only to
A, B, C, D, etc are group codes that reflect the group means and SDs shown in columns BZ to CG.
Sample (pmol/g)	Group	F	FA	WT	A				F	FA	Tg	C				F	TRAP	WT	B			F	TRAP	Tg	D				M	FA	WT	E				M	FA	Tg	G				M	TRAP	WT	F
	brain weight(g)	0.892	0.8344	0.956	0.9074	0.8381	0.9163	0.8954	0.9031	0.9788	0.9565	0.9826	0.9074	0.936	1.0073	1.0241	0.9236	0.784	0.9618	0.9049	0.8543	0.9672	0.9994	0.9428	0.8151	0.9374	0.916	0.8889	1.1129	1.126	1.082	1.0198	0.8286	0.9494	1.0493	0.952	1.0796	0.9222	0.9818	0.9719	1.0842	1.0405	1.0918	1.0087	1.0056	1.0048	0.9264	0.9522	1.0218
	Name	15m-PL-19.d	15m-PL-21.d	15m-PL-26.d	15m-PL-27.d	15m-PL-29.d	15m-PL-32.d	15m-PL-42.d	15m-PL-2.d	15m-PL-3.d	15m-PL-34.d	15m-PL-46.d	15m-PL-47.d	15m-PL-52.d	15m-PL-54.d	15m-PL-4.d	15m-PL-24.d	15m-PL-31.d	15m-PL-35.d	15m-PL-41.d	15m-PL-43.d	15m-PL-1.d	15m-PL-8.d	15m-PL-13.d	15m-PL-25.d	15m-PL-28.d	15m-PL-50.d	15m-PL-51.d	15m-PL-6.d	15m-PL-15.d	15m-PL-17.d	15m-PL-20.d	15m-PL-23.d	15m-PL-36.d	15m-PL-40.d	15m-PL-5.d	15m-PL-11.d	15m-PL-38.d	15m-PL-44.d	15m-PL-45.d	15m-PL-48.d	15m-PL-55.d	15m-PL-7.d	15m-PL-9.d	15m-PL-10.d	15m-PL-12.d	15m-PL-16.d	15m-PL-30.d	15m-PL-39.d
20-COOH-LTB4 Results	Final Conc.	0.14581	0.0554041	0.27227	0.067566	0.264926	0.458728	0.582712	0.350851	0.323256	0.0188126	0.0517818	0.106483	0.144493	0.0720732	0.0242955	0.160882	0.103502	0.0391826	0.465519	0.14262	0.13822	0.22483	0.162947	0.0236674	0.0191959	0.221916	0.343736	0.103299	0.0924158	0.0261434	0.0729035	0.362582	0.176808	0.354206	0.0625399	0.0166675	0.0195123	0.134501	0.00620724	0.0831393	0.250146	0.27462	0.017839	0.248051	0.0728764	0.363475	0.220686	0.166997
6-keto-PGF1a Results	Final Conc.	0	0	0	0	0	0	0	0	0	0	0	0	0	0	0	0	0	0	0	0	0	0	0	0	0	0	0	0	0	0	0	0	0	0	0	0	0	0	0	0	#VALUE!	0	0	0	0	0	0	0
Resolvin E1 Results	Final Conc.	29.9533	103.696	48.2626	36.7079	59.3683	53.6787	51.4256	75.4373	69.2974	29.5465	61.2658	69.4297	30.2406	53.7861	62.8069	46.9702	39.4167	30.4319	63.4862	63.5391	62.9362	24.7364	46.2027	51.2108	51.7591	57.4636	48.2414	42.8979	28.8343	48.3636	40.3416	35.4477	130.778	47.0554	47.8698	48.2726	56.7566	43.3091	42.6585	52.6016	65.2763	40.5801	42.3234	43.9224	28.2745	39.7085	57.379	36.5494
20-OH-LTB4 Results	Final Conc.	0	0	0	0	0	0	0	0	0	0	0	0	0	0	0	0	0	0	4.2951	0	0	0	0	0	0	0	0	0	0	0	0	0	4.93321	0	0	0	2.59315	0	0	0	0	0	0	0	0	0	0	0
TXB2 Results	Final Conc.	0	0	0	0	0	0	0	0	0	0	0	0	0	0	0	0	0	0	0	0	0	0	0	0	0	0	0	0	0	0	0	0	0	0	0	0	0	0	0	0	0	0	0	0	0	0	0	0
PGE3 Results	Final Conc.	0	0	0.0953547	0	0	0	0	0	0	0	0	0	0.0652603	0	0	0	0	0	0	0	0	0	0	0.102021	0	0	0	0	0	0	0	0	0	0	0	0	0	0	0	0	0	0	0	0	0.122129	0	0	0
PGD3 Results	Final Conc.	0	0	0	0	0	0	0	0	0	0	0	0	0	0	0	0	0	0	0	0	0	0	0	0	0	0	0	0	0	0	0	0	0	0	0	0	0	0	0	0	0	0	0	0	0	0	0	0
9,12,13-TriHOME Results	Final Conc.	181.664	221.9	49.251	62.5736	57.3154	67.3828	70.9713	238.089	135.788	75.4317	75.2601	47.9313	48.4496	57.2473	50.4623	57.9039	60.199	77.8995	78.0817	97.5187	62.2233	192.963	80.2414	73.1539	67.7752	58.4993	73.1579	72.3886	186.159	103.813	65.0419	58.2691	62.2563	70.6854	182.844	155.978	68.1774	50.2302	80.5096	44.8055	82.2089	53.8483	78.1384	61.6961	93.2187	168.078	53.9117	54.9964
9,10,13-TriHOME Results	Final Conc.	51.5873	52.2279	9.45483	15.4183	18.9684	15.6177	23.9896	74.5625	29.4232	14.6555	16.2365	12.1872	12.6703	13.483	16.1008	14.4567	14.5195	17.4889	9.10855	24.7452	15.6231	50.053	27.6364	17.055	10.1188	16.0263	18.8564	18.608	53.3395	19.9612	19.5121	14.1454	14.0072	18.9943	42.1474	37.6594	16.1373	12.9992	21.8962	11.599	17.1762	11.0045	14.8263	12.2082	19.4391	40.9769	17.9361	11.5948
PGF2a Results	Final Conc.	8.16596	40.9673	23.7415	14.3214	28.8417	33.0267	17.9472	24.6927	28.974	11.9499	30.8177	32.226	21.4162	18.1326	14.3989	14.7275	25.3529	10.135	17.8413	21.9352	17.7152	10.24	22.9783	14.2268	24.2665	28.6556	28.1883	18.2983	12.5481	23.5786	24.8492	9.04853	52.2627	17.9559	11.0083	28.3175	28.8539	17.5711	14.9873	29.6469	21.3775	10.1233	13.2964	21.5267	19.9993	26.8381	27.5103	24.8317
PGE2 Results	Final Conc.	0.0710378	0.761534	0.363905	0.237741	0.498855	0.667516	0.341647	0.0701647	0.0647382	0.380693	0.283705	0.0698322	0.0806121	0.172722	0.0618745	0.261272	0.413704	0.572596	0.3691	0.701677	0.498843	0.0634038	0.0672101	0.636748	0.308805	0.0691766	0.161312	0.0569375	0.392047	0.0585635	0.0621354	0.0764732	0.570951	0.292625	0.0665606	0.0586937	0.650446	0.237364	0.248418	0.154755	0.163463	0.0580378	0.0628192	0.0630129	0.063063	0.0684	0.448909	0.613534
PGE1 Results	Final Conc.	0	0	0	0	0	0	0	0	0	0	0	0	0	0	0	0	0	0	0	0	0	0	0	0	0	0	0	0	0	0	0	0	0	0	0	0	0	0	0	0	0	0	0	0	0	0	0	0
PGD1 Results	Final Conc.	0	0	0	0	0	0	0	0.182135	0	0	0	0	0.191571	0	0	0	0	0	0	0	0	0	0	0	0	0.0569182	0	0	0	0	0	0	0	0	0	0	0	0	0	0	0	0	0	0	0	0	0	0
PGD2 Results	Final Conc.	0	0	0	0	0	0	0	0	0	0	0	0	0	0	0	0	0	0	0	0.245967	0	0	0	0	0	0	0	0	0.551039	0	0	0	0	0	0	0	0.584369	0	0	0	0	0	0	0	0	0	0	0
LTD4 Results	Final Conc.	0	0	0	0.457729	0	0	0	0	0	0	0	0	0	0	0	0	0	0.660062	0	0	0	0	0	0	0	0	0	0	0	0	0	0	0	0	0	0	0	0	0	0	0	0	0	0	0	0	0	0
LXA4 Results	Final Conc.	4.63439	10.4196	8.38928	7.47058	9.6553	9.14424	9.09972	9.7855	8.84543	5.39974	7.11354	7.29288	5.73956	9.06543	5.29338	6.575	7.07497	6.52135	8.90603	9.64519	7.42807	4.15373	4.35556	8.89845	7.1438	8.06054	8.71274	5.02385	4.33463	5.71529	10.9858	11.632	18.3984	7.30799	6.0941	9.33904	11.4785	3.36891	6.3399	10.2024	9.18361	3.54182	3.96901	2.82538	6.3452	5.6626	7.84124	11.2944
LTC4 Results	Final Conc.	0	0	0	#VALUE!	14.866	0	#VALUE!	0	0	#VALUE!	#VALUE!	0	0	0	0	0	0	13.1275	#VALUE!	14.7794	0	0	#VALUE!	#VALUE!	0	0	0	0	0	#VALUE!	0	0	#VALUE!	0	0	0	10.4579	0	0	0	0	0	0	0	0	0	0	0
LTE4 Results	Final Conc.	0	0	0	0	0	0	0	0	0	0	1.40761	0	0	0	0	0	0	0	1.84766	0	0	0	0	#VALUE!	0	0	0	0	0	0	0	0	0	0	0	0	#VALUE!	0	0	#VALUE!	0	0	0	0	0	0	0	0
PGJ2 Results	Final Conc.	0	0	0	0	0	0	0	0	1.27157	0	0	0	0	0	0	0	0	0.483134	0	0	0	0	0	0	0	0	0	0	0	0	0	0	0.603106	0	0	0	0	0	0	0.137601	0	0	0	0	0	0	0	0
PGB2 Results	Final Conc.	0.619695	8.85785	10.4894	9.52583	8.8972	13.5412	1.79907	2.27537	2.25107	11.6608	0.487224	1.06641	1.61584	0.456132	2.40148	5.40709	6.59426	9.88762	1.4381	2.38301	1.84169	2.22899	2.04355	5.52384	5.94993	1.17085	1.83498	2.12958	2.04488	1.5253	0.583504	6.12837	14.6293	1.86347	1.85002	4.81261	15.4543	0.340928	2.19223	1.51705	2.27219	2.35263	1.88607	0.884282	3.58606	2.92913	4.59456	14.9087
8,15-DiHETE Results	Final Conc.	0	0	0	0	0	0	0	0	0	0	0	0	0	0	0	0	0	0	0	0	3.21201	0	0	0	1.2611	0	0	0	0	0	0	0	4.17743	0	0	0	4.56473	0	0	0	0	0	0	0	0	0	3.84136	0
5,6-DiHETE Results	Final Conc.	0	12.3823	10.2206	10.3268	0	3.57692	0	0	0	0	3.04667	0	0	0	0	7.7111	0	3.4829	0	0	0	0	0	0	3.70739	0	0	0	0	0	0	6.18945	0	3.59191	0	0	9.39757	0	0	0	5.97032	0	0	0	0	0	6.40165	4.49908
6-trans-LTB4 Results	Final Conc.	0	9.07991	0	0	0	0	0	0	0	0	0	0	0	0	0	0	0	0	0	0	0	0	0	0	0	0	0	0	0	0	0	0	0	0	0	0	0	0	0	0	0	0	0	0	0	0	0	0
5,15-DiHETE Results	Final Conc.	0	4.17049	1.2065	1.68852	1.22721	1.53126	0	0	0	1.43217	0.737796	0	0	0	0	1.29801	1.42623	1.19483	0.929313	0.508092	1.54027	0.945244	0	0	0.977396	0.736386	0	0	0	0	0.840416	1.7892	1.27162	0	0	0	1.2991	0.824482	0	0	0	0	1.11054	1.55498	0	0	1.04049	0
17,18-DiHETE Results	Final Conc.	0	0	0	0	0	0	0	0	0	0	0	0	0	0	0	0	0	0	0	0	0	0	0	0	0	0	0	0	0	0	0	0	0	0	0	0	0	0	0	0	0	0	0	0	0	0	0	0
LTB4 Results	Final Conc.	0	0	0	0	0	0	1.21357	0	0	1.05578	0	0	0	0.556454	0	0	0	0	0	0	0	0	0	0	0	0	0	0	0	0	0	0	0	0	0	0	0	0	0.601093	0	0	0	0	0.785985	0	0	0	0.412278
14,15-DiHETE Results	Final Conc.	0	0	0	0	0	0	0	0.463793	0	0	0	0	0	0	0	0	0	0	0	0	0.553079	0	0	0	0	0	0	0	0	0	0	0	0	0	0	1.06816	0	0	0	0	0	0	0	0	0	0	0	0
11,12-DiHETE Results	Final Conc.	0	1.11152	0	0	0	0	0	0	0	0	0	0	0	0	0	0	0	0	0	0	0	0	0	0	0	0	0	0	0	0	0	0	0	0	0	0.602888	0	0	0	0	0	0	0	0	0	0	0	0
12,13-DiHOME Results	Final Conc.	4.29151	4.33787	2.23275	1.95458	4.3558	3.19307	2.67971	5.22438	4.27385	1.97833	2.49403	2.91623	2.62832	2.81613	3.62514	2.79726	3.46021	3.00724	3.10047	4.33548	2.55894	2.72096	3.37397	3.86649	4.0756	3.49004	2.75728	2.36687	3.88764	4.68401	3.32513	4.61698	5.63411	3.22237	4.55858	3.37672	3.50152	2.34829	3.22223	2.47957	3.19478	2.15219	2.96226	3.26013	4.19993	3.64043	2.6994	2.51302
8,9-DiHETE Results	Final Conc.	0	0	0	0	0	0	0	0	0	0	0	0	0	0	0	0	0	0	0	0	0	0	0	0	0	0	0	0	0	0	0	0	0	0	0	0	0	0	0	0	0	0	0	0	0	0	0	0
9,10-DiHOME Results	Final Conc.	6.72928	7.59543	3.6665	4.19405	6.54436	4.44619	4.79951	10.9931	7.20442	4.17745	3.24274	3.99233	4.37885	3.59055	3.67112	5.31943	4.36283	4.19826	4.65052	5.13357	7.5034	6.57809	5.48402	6.33043	4.11977	4.63091	2.9605	4.43058	6.02381	7.49559	5.20356	5.03005	7.17438	3.12296	4.96137	5.46593	4.4431	2.11391	4.17273	4.16121	4.36876	5.22756	7.87773	4.95276	4.82122	5.94273	5.14814	2.86247
19,20-DiHPDA Results	Final Conc.	4.52899	8.58634	5.09385	3.89632	4.34573	5.01406	4.07397	3.83063	3.39715	3.83804	2.85867	2.10717	2.3319	2.35777	2.86133	3.79635	5.11533	4.53944	2.43208	2.96296	2.54779	1.83086	2.55364	3.3429	2.73146	1.68742	3.05538	2.26643	2.06424	1.42312	3.29336	6.64714	3.90933	4.16319	2.40685	2.11553	7.18582	3.38579	2.77659	1.80627	1.98584	2.78624	2.35773	2.43697	2.44638	3.16655	4.53176	4.10412
14,15-DiHETrE Results	Final Conc.	2.25469	3.56005	3.22898	1.76778	2.79121	1.59882	2.29361	0.942065	1.18848	2.50552	1.38427	0.781716	0.978221	0.988867	1.68998	1.5075	2.72566	1.43562	1.88476	1.70172	1.94837	0.760397	0.842576	1.07554	1.70139	0.928677	1.04767	1.23533	0.699749	1.84003	2.18278	3.01867	2.07786	2.07348	1.26733	0.925998	3.54578	1.17755	1.52562	1.16186	1.3613	1.14527	1.41703	1.60064	1.49735	1.12056	1.97673	1.72383
LTB3 Results	Final Conc.	0	0	0	0	0	0	0	0	0	0	0	0	0	0	0	0	0	0	0	0	0	0	0	0	0	0	0	0	0	0	0	0	0	0	0	0	0	0	0	0	0	0	0	0	0	0	0	0
16,17-DiHPDA Results	Final Conc.	2.02574	3.19063	3.32328	1.68281	2.27525	2.00093	1.65822	2.16558	1.99633	1.93415	1.38934	1.03684	1.12387	1.11245	0.816185	1.53012	2.29198	1.31758	1.7045	1.05477	0.950751	1.25056	0.908097	1.76991	1.45387	0.900951	1.40119	1.02965	1.0567	0.748657	1.34496	2.87086	3.06379	1.61982	1.30332	1.07195	2.72355	1.02448	1.41537	1.54353	1.07944	1.31732	1.28529	1.46711	0.716023	1.06956	1.34167	2.19975
11,12-DiHETrE Results	Final Conc.	1.42613	2.3009	1.92623	1.25354	1.71047	1.36189	1.39637	1.64293	1.69187	1.09854	0.935754	0.620975	0.58832	0.745536	1.2425	0.967331	1.65156	1.04851	0.970412	0.794458	1.3671	0.307737	0.845909	1.14618	0.729321	0.42462	0.822063	0.731447	0.623352	0.557195	1.09426	3.07145	1.89298	0.880022	1.24728	0.711046	1.88477	0.745396	1.02112	0.764025	0.718594	0.805078	0.700347	0.95965	1.1046	0.918812	1.32356	1.53757
9-HOTrE Results	Final Conc.	3.28086	15.6969	1.21587	1.8463	2.27259	1.86666	1.90133	4.77717	2.65414	1.4652	1.86255	1.76229	1.07959	1.87718	2.2044	1.21788	2.06042	1.92201	1.19703	1.4587	1.93509	2.48082	3.97461	2.21185	1.34229	1.42916	2.15144	3.43634	2.07971	1.7655	2.24866	1.46799	2.2186	0.727214	4.22886	4.04345	2.31077	0.56762	0.874172	1.31888	1.49482	1.7309	1.96719	3.04273	2.42429	1.44305	2.25287	1.38822
13-HOTrE Results	Final Conc.	3.81863	24.6064	9.50802	6.38897	8.58731	10.2075	7.29127	4.15617	3.69966	6.43033	5.53576	5.92865	6.21636	7.19478	2.74746	6.19184	9.42806	5.41676	8.86727	7.57746	4.81687	1.68426	5.79193	7.11918	6.20983	4.42604	7.60473	2.20054	3.98409	4.41868	5.57235	11.3594	9.17672	6.0215	5.39181	7.15146	11.4419	5.44199	5.60335	5.85593	9.27853	3.10116	3.23716	4.61247	3.97861	3.3798	8.10994	6.6689
8,9-DiHETrE Results	Final Conc.	2.27773	4.59282	2.47915	1.26424	1.53718	2.13033	3.20273	1.79554	1.01829	1.48204	0.88276	1.09842	1.46827	0.880033	1.29922	2.07827	2.09335	1.17814	4.98025	1.84073	1.04962	1.18249	1.97141	1.2228	1.87868	0.991096	1.34279	1.21796	1.30834	1.27707	0.977351	4.90235	3.32001	2.2259	1.34656	0.923214	4.60131	1.23968	2.40764	1.71609	1.22104	3.04701	1.59845	0.991152	1.09399	1.07589	2.70579	2.2176
15-deoxy-PGJ2 Results	Final Conc.	0.702768	1.09962	0.135901	0.393774	0.184562	0.142674	1.08635	1.43909	0.288578	0.121013	0.754742	0.295452	0.295845	0.158379	0.4708	0.0198239	0.799578	0.389049	0.409452	0.721227	0.775436	0.317982	0.599045	0.541596	0.668732	0.360379	0.33366	0.479151	0.1332	0.274591	0.805927	0.75654	0.660279	0.23224	0.103883	19.7124	1.3574	0.083668	0.190445	0.997121	0.687172	0.37545	0.391241	0.460271	0.60702	0.95143	0.144216	0.139782
15-HEPE Results	Final Conc.	124.575	237.852	204.303	176.036	183.998	198.41	88.4513	105.521	140.055	138.108	88.8506	86.1463	73.9142	73.7585	96.5473	119.787	189.677	160.239	102.133	90.0918	139.615	86.0292	88.7419	127.994	121.228	75.2274	83.5458	114.951	107.117	81.9105	93.0851	160.063	256.943	79.1074	96.7081	326.754	236.147	69.0134	89.6566	56.0454	76.7747	74.9672	85.7611	84.646	74.4113	85.2249	133.278	136.864
20-HETE Results	Final Conc.	68.7061	109.071	136.587	136.935	149.377	121.973	74.8211	100.642	116.562	94.9252	61.8545	59.9633	61.6308	52.0303	47.8392	108.187	150.41	131.243	62.5403	74.3452	108.439	78.4802	77.6376	95.3461	92.9416	55.9531	79.732	86.6294	62.9703	67.4717	95.6247	155.271	119.757	102.675	77.5955	73.1026	127.173	62.1013	79.6913	50.1145	50.7138	74.7403	85.3564	73.1314	69.3925	94.0795	144.087	73.9519
5,6-DiHETrE Results	Final Conc.	22.5749	54.71	39.5009	35.8468	36.5917	41.1013	27.9856	22.5075	22.1479	31.0673	24.9995	15.6974	18.123	15.639	19.2368	31.3506	35.3116	36.7659	27.4418	20.7213	23.7455	18.5297	18.3304	27.1874	26.8131	15.7463	20.7323	19.8835	20.2951	18.2222	17.5515	40.1851	48.51	24.404	23.6031	15.9221	51.2997	27.3679	30.8769	13.8328	20.7485	17.9619	21.2105	20.9341	18.3405	18.9621	38.8472	32.0209
8-HEPE Results	Final Conc.	0	2.51494	0	0	0	0	0	0	0	0	0	0	0	0	0	0	0	0	0	0	0	0	0	0	0	0	0	0	0.0112386	0	0	0	0	0	0	8.0918	0	0	0	0	0	0	0	0	0	0	0	0
12-HEPE Results	Final Conc.	0	0	0	0	0	0	0	0	0	0	0	0	0	0	0	0	0	0	0	0	0	0	0	0	0	0	0	0	0	0	0	0	0	0	0	3.41827	0	0	0	0	0	0	0	0	#VALUE!	0	0	0
5-HEPE Results	Final Conc.	6.49428	36.7842	7.40155	8.53642	5.85434	7.80714	5.2465	16.7632	9.39263	8.39659	4.42043	6.63903	5.61147	1.73264	8.2502	5.74367	14.3611	5.51827	5.74758	5.33244	8.17442	11.6677	11.9143	5.20605	6.38963	4.99899	5.4082	8.18594	6.86303	4.8188	3.65727	3.71753	4.51723	5.00885	5.47937	200.795	4.68762	4.50625	7.41549	2.08577	3.28591	7.81031	6.55527	5.70939	6.64429	5.79265	3.64067	5.81937
13-HODE Results	Final Conc.	45.6256	1278.24	64.9505	76.2214	65.9628	65.1263	52.3472	33.6906	35.2102	52.7969	51.4291	33.5617	43.0795	36.9857	28.6567	37.4291	66.3844	50.5064	55.6716	74.2688	33.3416	39.1612	46.5034	53.8005	59.0509	40.6873	41.542	32.4419	34.3241	40.2216	25.6819	58.8677	71.8202	61.5019	37.156	59.4386	66.0455	41.8268	53.0835	39.8828	51.5262	27.359	30.8292	30.4567	36.6968	35.1391	45.222	46.2475
9-HODE Results	Final Conc.	22.2996	774.025	31.3988	30.1741	27.679	25.1873	21.147	14.1378	14.9472	24.6371	18.5222	12.1143	14.1092	11.9111	10.5106	20.9597	25.228	23.1056	20.3262	32.5842	13.7475	15.3523	15.7111	25.1066	28.3369	14.3411	17.2462	12.3655	13.3846	13.8853	9.29635	27.8417	29.9974	24.0297	12.8573	25.5302	26.1	19.4435	20.0263	14.5684	16.3879	10.9024	11.5811	11.4367	11.4014	12.5146	19.1952	23.1089
15-HETE Results	Final Conc.	40.2857	94.5269	67.007	68.8217	60.4077	61.9428	29.245	26.3619	29.9564	61.7467	23.7869	18.5586	21.9973	15.2982	22.2907	39.7151	59.5445	48.9512	30.0804	28.2604	26.4917	29.7496	29.4992	34.303	36.3381	18.0789	25.0614	26.9329	33.0525	22.1675	24.2977	72.7448	77.4163	26.4291	29.1468	19.3708	85.799	42.005	37.4174	14.3829	20.4352	22.6218	25.3572	27.2481	27.6638	30.14	39.8659	62.2024
17-HDoHE Results	Final Conc.	62.4205	105.52	79.858	84.7961	83.4631	89.4471	65.7798	42.9936	47.3804	89.9752	41.6287	35.6037	41.9759	31.5817	32.1367	52.3056	85.502	66.4384	52.8577	49.0407	38.9298	47.9627	40.3455	50.9779	50.0728	37.1392	44.2637	40.5308	51.3982	35.9753	35.2358	94.7216	101.148	43.0271	40.5528	51.1873	104.909	70.0689	57.9036	27.7434	27.2076	38.168	38.498	48.0259	40.4737	53.497	64.7688	94.5753
17(18)-EpETE Results	Final Conc.	21.9223	29.9567	21.8535	29.6002	19.3161	3.50797	30.3193	29.2195	3.28398	19.5111	13.895	27.8104	3.43414	21.1294	17.4662	16.6018	37.1707	42.2055	3.55217	25.3667	15.9371	44.0855	10.0787	15.3759	28.0226	3.50912	21.7764	18.1997	9.7737	2.97075	15.3818	49.609	16.5477	51.3146	6.49816	42.0135	22.3073	40.4819	21.7594	19.9271	13.9226	16.5778	15.8842	11.4945	3.199	25.3359	19.6849	47.6484
13-oxo-ODE Results	Final Conc.	34.6062	42.5008	37.5498	26.6891	37.7549	37.8679	37.0109	15.7927	17.9244	40.8053	32.2741	20.6344	26.8358	20.7039	14.5663	32.1823	48.8886	35.1024	31.5233	27.8149	16.6662	25.4165	21.7559	36.8643	32.8097	29.1505	29.762	20.6994	19.9813	19.6599	16.9252	29.0571	24.4561	20.5221	17.3777	19.0515	30.7959	40.2731	44.6375	20.0072	25.5064	18.266	29.5187	23.6193	17.0896	28.4074	26.3331	22.1558
11-HETE Results	Final Conc.	16.3991	48.2342	24.7925	24.7139	23.4861	25.7251	14.0632	11.8124	13.5559	22.6341	10.4269	8.56934	10.3968	7.71884	9.71056	16.6714	25.0395	20.1782	13.707	12.168	11.6527	12.4048	12.7874	14.5603	14.8664	9.24689	11.9751	12.4855	12.9875	9.18253	10.3856	28.7942	28.8354	12.0663	12.7832	8.46137	32.7263	18.816	15.9804	6.28569	8.93288	10.39	11.4021	12.0749	13.5318	13.2133	17.3182	25.3609
15-oxo-ETE Results	Final Conc.	14.5201	11.0442	18.6457	11.9021	18.8896	16.2522	11.6098	6.14879	8.74204	15.2215	9.02901	5.32905	7.59935	4.84246	8.39207	11.6859	15.6144	17.8217	9.55672	8.73411	9.83806	9.83414	10.6876	11.3546	11.1507	4.93081	7.36056	7.03052	8.99558	7.61371	8.53376	16.0329	14.1179	8.71669	11.5572	5.4905	16.4647	13.9765	12.3462	4.74536	6.26588	8.55487	10.9172	10.6433	8.53589	9.81531	11.9719	14.4362
9-oxo-ODE Results	Final Conc.	22.3476	22.8586	20.9004	22.6082	31.9058	19.831	17.6949	13.8956	13.4281	22.2712	12.7385	10.6215	14.6843	7.73044	10.5641	15.0608	31.7523	25.8631	18.2712	16.479	8.77839	12.3339	13.947	16.1157	16.5011	10.4413	11.3532	9.22692	14.261	11.2711	7.95534	17.3572	15.9388	13.231	10.6347	13.36	20.5799	17.8874	23.7539	6.28741	10.4255	10.5323	12.092	16.5043	13.0362	18.929	17.6525	19.0369
14(15)-EpETE Results	Final Conc.	0.225922	0.257582	0.172589	0.14942	0.407053	0.0241013	0.165573	0.0299711	0.162256	0.314124	0.161628	0.175023	0.169675	0.25192	0.0336712	0.18376	0.132143	0.307021	0.276353	0.252792	0.164202	0.0940141	0.168452	0.0428919	0.295642	0.0203486	0.178666	0.152309	0.141045	0.24326	0.155733	0.263944	0.140199	0.160157	0.166824	1.81698	0.200005	0.064406	0.376164	0.093394	0.102286	0.145463	0.157446	0.131072	0.233268	0.357555	0.090045	0.146536
8-HETE Results	Final Conc.	5.30379	20.9328	10.4081	12.4058	11.1125	12.2129	6.08497	4.26802	6.26619	9.89724	4.23013	3.83034	4.65179	1.12874	4.57507	4.62177	11.5682	11.7984	5.0711	6.76797	4.74065	6.0022	6.0128	6.43446	6.41736	4.53277	6.9209	3.89292	8.00902	4.78324	4.26069	7.04832	12.1564	5.39253	7.33851	1.87961	11.4163	6.57478	6.88757	1.43311	3.00492	3.76407	6.54767	6.54676	7.44763	7.06383	8.02883	10.7592
12-HETE Results	Final Conc.	6.82669	22.1346	12.9879	11.4043	12.4283	10.8158	7.81656	5.98335	7.52343	14.6684	6.28898	4.96884	6.10701	3.46244	5.69867	6.8495	14.7844	12.0353	7.4636	6.39839	5.45069	8.7627	7.92875	10.0837	9.22963	5.11535	6.81999	4.79543	11.5152	5.3848	5.85335	8.96634	14.1467	4.89669	10.2749	4.52748	19.6876	8.46378	6.91529	3.48846	5.34242	5.0049	6.62625	7.186	7.38449	7.51726	10.6454	10.8976
11(12)-EpETE Results	Final Conc.	5.38321	3.66846	6.17494	5.41212	5.6962	5.96657	4.12428	3.68839	4.66633	7.72247	3.31266	3.14092	3.15249	1.94378	2.55218	4.04806	7.215	6.0404	4.56146	3.51437	2.93408	4.36388	4.72904	3.89687	4.83007	2.47064	3.36782	3.01163	3.60914	3.11819	3.41264	7.95794	5.43558	2.73107	2.94643	1.4994	7.00483	4.7822	5.57681	2.03756	1.82195	3.60727	2.94382	4.41325	2.75545	4.58814	4.41723	5.46933
8(9)-EpETE Results	Final Conc.	1.8636	4.25276	7.14887	8.02381	11.1921	5.14912	5.04577	5.65107	1.75484	9.17108	4.08307	2.10535	5.33205	0.303243	4.90071	6.90113	8.2579	6.78784	3.27609	8.29904	2.63504	2.59634	7.11555	10.6802	7.90524	1.62836	0.58531	5.92785	1.67826	3.66913	4.92732	5.73291	7.50023	6.02315	7.2381	13.0883	8.39843	4.82303	6.42438	1.51713	1.86051	4.6061	5.48922	4.19205	4.03786	4.07512	4.3331	8.60905
9-HETE Results	Final Conc.	30.1796	105.255	54.5011	49.8792	40.5036	47.7323	22.1257	23.4934	23.9365	43.8075	19.3925	13.4963	14.4279	13.0614	18.7073	29.8554	45.4502	39.3265	23.2566	22.9404	24.2783	23.8368	23.2192	26.1116	27.791	14.9532	20.099	21.7128	25.7632	13.2054	16.9079	40.9985	50.4604	22.749	23.9855	15.4685	70.459	30.4205	24.3655	10.3858	14.6358	18.5904	21.6057	21.8799	24.7203	20.4634	25.4802	40.377
15(S)-HETrE Results	Final Conc.	3.49196	25.8394	6.3084	7.26648	5.98444	6.36853	3.33573	3.85343	4.64013	5.38121	2.61999	3.25121	2.75172	2.17999	3.06484	4.89008	5.7398	4.35366	3.11612	4.07576	3.91467	3.5272	3.12177	4.56422	4.11611	2.94131	3.40893	2.96754	3.52615	2.78601	3.15095	5.02937	7.31859	2.94323	3.72048	2.38812	7.42347	3.94255	3.73356	2.03622	2.16518	2.68014	3.22468	3.55906	3.44454	4.08724	3.80442	4.17991
12-oxo-ETE Results	Final Conc.	2.95857	9.24365	5.83896	4.75344	5.41248	5.63954	4.82279	3.13652	1.94032	6.02014	2.5485	2.28938	3.36123	1.26599	3.61259	3.34251	4.20838	6.20972	3.27697	4.03982	3.81006	2.74845	5.09975	6.07133	5.85199	1.13639	3.98099	1.94531	3.455	2.62524	2.60971	5.20042	5.40008	2.68244	3.13168	2.05829	4.68951	3.59553	3.54372	2.38084	2.05309	2.50486	3.33763	3.50552	3.50428	3.3134	4.22277	3.54234
5-HETE Results	Final Conc.	44.7548	112.097	91.7574	87.5627	74.0767	84.8357	38.6672	34.8625	44.0563	80.5118	35.9354	25.819	31.2303	23.232	31.786	47.9174	79.4746	75.1637	39.9218	39.9122	41.0298	40.8498	36.7359	55.671	50.3653	29.7269	38.162	32.7328	39.2661	27.0999	33.2899	76.5954	100.536	36.2686	44.8017	24.1056	121.576	43.8484	49.622	19.7369	23.2186	30.9518	40.0322	35.6675	42.0486	39.3302	48.1411	71.6322
19(20)-EpDPE Results	Final Conc.	343.483	283.762	278.128	196.834	313.724	327.335	289.313	156.034	153.859	331.291	209.201	237.132	209.451	239.01	139.454	251.801	363.506	293.335	290.577	284.241	162.535	152.148	185.986	274.261	238.408	227.499	264.443	117.039	156.721	140.035	227.184	412.367	360.417	221.234	168.893	130.544	312.201	258.494	253.912	189.093	233.556	136.412	167.913	178.444	142.724	177.811	250.991	321.451
12(13)-EpOME Results	Final Conc.	30.6317	32.0438	25.8752	17.0402	42.402	33.4827	32.5677	18.4253	16.97	32.0376	21.87	28.1303	24.628	25.9859	16.0776	20.2996	39.1645	29.2709	32.7707	35.8001	17.9315	17.0829	26.3383	28.523	23.0141	26.8925	24.6426	11.5802	14.4834	14.8459	21.4906	41.0659	36.8262	25.4394	16.6758	14.2946	22.1458	23.7968	25.6994	21.4442	24.3378	15.0667	18.719	20.1931	17.4592	19.6883	25.6209	32.5392
14(15)-EpETrE Results	Final Conc.	210.611	146.813	134.762	79.1516	162.886	157.841	162.775	87.055	83.6228	149.492	116.506	137.171	126.401	152.94	74.1923	123.568	193.752	146.364	161.238	163.262	77.3632	79.0539	97.7452	137.811	133.815	133.808	165.508	67.0385	86.986	107.735	142.425	287.39	235.225	137.713	95.2573	66.3969	191.532	146.555	140.146	126.265	168.934	78.9523	95.6675	94.3137	86.1898	101.958	142.524	194.994
16(17)-EpDPE Results	Final Conc.	93.9711	75.044	71.5102	42.6257	85.1899	88.6556	81.4699	21.2482	22.4724	87.1425	57.467	75.2415	56.6687	67.6681	30.6151	55.368	93.1964	79.0182	77.3848	78.43	13.8465	39.0484	50.3217	62.4264	61.4659	62.0374	77.0606	26.5814	39.8146	38.1185	62.9494	113.287	107.064	55.6676	36.0929	37.3565	88.2692	63.2512	65.728	54.1099	68.6444	34.3143	43.8254	42.8965	36.4742	46.5234	72.6515	83.0335
9(10)-EpOME Results	Final Conc.	7.53062	7.5828	6.37404	5.332	8.12046	7.18035	7.90184	2.52201	2.49646	7.4769	5.45959	6.23975	4.14436	4.80242	2.08797	4.36618	9.88595	6.92228	6.75148	7.25887	1.31991	4.05751	5.95862	5.99238	5.58648	5.89835	5.98678	2.64967	4.13247	3.79385	4.21538	7.68182	8.90493	5.40139	3.64877	4.78108	5.87041	5.57945	5.80479	3.78654	5.33299	2.91808	4.44489	4.0545	4.68325	6.09347	5.66723	7.56894
13(14)-EpDPE Results	Final Conc.	20.9409	23.3014	18.305	15.9435	25.3829	26.6192	24.2239	1.60858	2.91055	28.4873	19.6198	25.5392	16.0456	17.6838	4.20341	13.4985	32.9996	30.0204	25.6674	21.6832	0.787613	9.4191	14.6674	16.2549	18.737	19.4972	18.7671	6.79041	10.3628	9.95452	17.2452	31.7825	39.39	17.5417	6.66339	10.3748	27.1272	17.6659	20.1649	18.0136	18.7713	6.65989	13.2121	9.91568	11.624	11.7787	22.1317	27.3785
10(11)-EpDPE Results	Final Conc.	0.449131	0.627895	0.499728	0.497402	0.819823	1.37932	0.765327	0.133833	0.123482	1.32989	0.458471	0.850505	0.390986	0.53536	0.0287194	0.461452	1.05119	1.51584	0.852813	0.816045	0.124963	0.0898757	0.225277	0.639077	0.926194	0.413671	0.902812	0.0922141	0.296513	0.0368136	0.159566	0.764377	1.99461	0.523754	0.126958	0.00716713	0.784611	0.784983	0.664458	0.665329	0.347774	0.0360966	0.368186	0.124648	0.194615	0.1835	1.13044	0.824464
5-oxo-ETE Results	Final Conc.	0	0	0	0	0	0	0	0	0	0	0	0	0	0	0	0	0	0	0	0	0	0	0	0	0	0	0	0	0	0	0	0	0	0	0	0	0	0	0	0	0	0	0	0	0	0	0	0
11(12)-EpETrE Results	Final Conc.	0.393799	1.04851	0.302858	0.00780449	0.153157	0.31598	0.355835	1.19988	0.00415571	0.3027	0.244701	7.24094	0.119135	6.213	0.438662	0.313483	0.605886	0.301032	0.308509	1.17377	0.0249207	0.289706	0.0929104	0.0849358	0.297155	2.92068	0.470829	0.165449	0.257134	0.330896	2.87121	3.37512	1.27732	0.418963	0.471542	3.26684	0.313959	0.2949	0.297904	5.9234	6.08363	0.265188	0.287035	0.28792	0.28815	0.312535	0.231008	0.283355
7(8)-EpDPE Results	Final Conc.	1.28069	2.00831	2.14508	2.25997	1.20469	2.23802	0.924461	2.48003	2.09511	2.14396	0.294939	9.86427	2.19091	11.3219	0.650488	2.22033	0.729365	2.13214	0.510328	2.98585	2.12024	2.05193	0.656881	2.51588	0.428278	4.59351	0.451031	1.84266	1.82122	1.89528	6.7668	6.28071	0.465339	0.45989	0.0282999	5.45109	2.2237	2.08871	2.10998	8.38888	11.6666	1.87827	0.749041	2.03927	2.0409	2.21362	0.811798	2.00694
8(9)-EpETrE Results	Final Conc.	88.3033	76.167	66.3783	61.158	95.9771	58.6203	69.3147	52.089	42.4601	57.3594	49.3366	68.248	51.5517	57.2165	44.9285	40.6708	96.672	62.2833	59.4167	74.017	41.1334	48.4385	62.2892	67.7179	69.8084	55.4886	55.5187	38.6673	45.1957	47.0327	71.7487	102.232	88.1075	49.4536	64.654	49.9965	67.2314	29.6442	37.7046	49.0758	68.4072	42.0291	61.7768	51.831	52.1505	52.5428	69.9085	46.224
5(6)-EpETrE Results	Final Conc.	12.1991	7.40534	10.4067	8.19033	13.6971	13.3803	12.1365	0.556784	1.12513	14.0391	10.1364	12.6398	6.80001	8.8628	1.81797	5.33379	13.6828	16.6254	12.6636	11.1516	0.229521	4.45517	8.93097	6.30684	10.3015	9.36249	8.04119	3.58645	5.80122	4.95515	8.17346	12.3952	20.0302	10.1104	3.09094	5.1752	15.4317	8.24779	10.3694	8.30051	8.52299	4.45603	8.61111	6.21067	5.99663	5.37469	9.52321	12.3575
Dis/Eps ratio 100%
12,13-DiHOME/12(13)-EpOME		14.0101	13.5373	8.62893	11.4704	10.2726	9.53648	8.22812	28.3544	25.1848	6.17501	11.4039	10.3668	10.6721	10.8372	22.5478	13.7799	8.83505	10.2738	9.46112	12.1103	14.2706	15.928	12.8101	13.5557	17.7091	12.9777	11.1891	20.4389	26.842	31.551	15.4725	11.2429	15.2992	12.6669	27.3365	23.6223	15.8112	9.8681	12.5381	11.5629	13.1268	14.2844	15.8249	16.1448	24.0557	18.4903	10.5359	7.72307
9,10-DiHOME/9(10)-EpOME		89.3589	100.167	57.5224	78.6582	80.591	61.9217	60.7391	435.887	288.586	55.8713	59.3953	63.9821	105.658	74.7655	175.823	121.833	44.1316	60.6485	68.8814	70.7213	568.478	162.122	92.0351	105.641	73.7455	78.512	49.4506	167.212	145.768	197.572	123.442	65.4799	80.5663	57.8178	135.974	114.324	75.6864	37.8875	71.8843	109.895	81.9194	179.144	177.231	122.155	102.946	97.5262	90.8405	37.8187
14,15-DiHETrE/14(15)-EpEtre		1.07054	2.42488	2.39606	2.23341	1.71359	1.01293	1.40907	1.08215	1.42124	1.67602	1.18815	0.569883	0.773905	0.64657	2.27784	1.21997	1.40677	0.980859	1.16893	1.04232	2.51848	0.961872	0.862013	0.780443	1.27145	0.694038	0.633006	1.84271	0.804439	1.70792	1.53258	1.05038	0.883352	1.50565	1.33042	1.39464	1.85127	0.80349	1.0886	0.920172	0.805822	1.45059	1.4812	1.69714	1.73727	1.09904	1.38695	0.884042
11,12-DiHETrE/11(12)-EpETrE		362.148	219.443	636.016	16061.8	1116.81	431.005	392.421	136.924	40711.8	362.912	382.407	8.57589	493.824	11.9996	283.247	308.575	272.585	348.307	314.549	67.6843	5485.8	106.224	910.456	1349.47	245.435	14.5384	174.599	442.098	242.423	168.39	38.1115	91.0025	148.2	210.048	264.512	21.7655	600.324	252.762	342.769	12.8984	11.8119	303.587	243.993	333.304	383.344	293.987	572.953	542.628
8,9-DiHETrE/8(9)-EpETrE		2.57944	6.02994	3.73488	2.06718	1.60161	3.63412	4.62057	3.44706	2.39823	2.58377	1.78926	1.60945	2.84815	1.53807	2.89175	5.10999	2.16542	1.89159	8.3819	2.4869	2.55175	2.44122	3.16493	1.80572	2.6912	1.78613	2.41863	3.14985	2.89483	2.71527	1.36219	4.79532	3.76814	4.50099	2.08271	1.84656	6.84399	4.18186	6.38553	3.49682	1.78496	7.24977	2.58747	1.91228	2.09775	2.04764	3.87047	4.79749
5,6-DiHETrE/5(6)-EpETrE		185.054	738.79	379.571	437.672	267.15	307.178	230.59	4042.42	1968.47	221.292	246.63	124.191	266.514	176.456	1058.15	587.774	258.073	221.143	216.699	185.815	10345.7	415.914	205.246	431.078	260.284	168.185	257.826	554.407	349.842	367.743	214.737	324.198	242.184	241.376	763.623	307.661	332.432	331.82	297.768	166.65	243.442	403.092	246.315	337.066	305.846	352.804	407.921	259.122
17,18-DiHETE/17(18)-EpETE		NA	NA	NA	NA	NA	NA	NA	NA	NA	NA	NA	NA	NA	NA	NA	NA	NA	NA	NA	NA	NA	NA	NA	NA	NA	NA	NA	NA	NA	NA	NA	NA	NA	NA	NA	NA	NA	NA	NA	NA	NA	NA	NA	NA	NA	NA	NA	NA
14,15-DiHETE/14(15)-EpETE		NA	NA	NA	NA	NA	NA	NA	NA	NA	NA	NA	NA	NA	NA	NA	NA	NA	NA	NA	NA	NA	NA	NA	NA	NA	NA	NA	NA	NA	NA	NA	NA	NA	NA	NA	NA	NA	NA	NA	NA	NA	NA	NA	NA	NA	NA	NA	NA
11,12-DiHETE/11(12)-EpETE		NA	NA	NA	NA	NA	NA	NA	NA	NA	NA	NA	NA	NA	NA	NA	NA	NA	NA	NA	NA	NA	NA	NA	NA	NA	NA	NA	NA	NA	NA	NA	NA	NA	NA	NA	NA	NA	NA	NA	NA	NA	NA	NA	NA	NA	NA	NA	NA
8,9-DiHETE/8(9)-EpETE		NA	NA	NA	NA	NA	NA	NA	NA	NA	NA	NA	NA	NA	NA	NA	NA	NA	NA	NA	NA	NA	NA	NA	NA	NA	NA	NA	NA	NA	NA	NA	NA	NA	NA	NA	NA	NA	NA	NA	NA	NA	NA	NA	NA	NA	NA	NA	NA
19,20-DiHPDA/19(20)-EpDPE		1.31855	3.02589	1.83148	1.97949	1.38521	1.53178	1.40815	2.45499	2.20796	1.15851	1.36647	0.888606	1.11334	0.98647	2.0518	1.50768	1.40722	1.54753	0.836981	1.04241	1.56753	1.20334	1.37302	1.21888	1.14571	0.741725	1.1554	1.93647	1.31715	1.01626	1.44964	1.61195	1.08467	1.8818	1.42507	1.62055	2.30166	1.30981	1.09352	0.955232	0.85026	2.04252	1.40414	1.36568	1.71406	1.78086	1.80555	1.27675
16,17-DiHPDA/16(17)-EpDPE		2.15571	4.25168	4.64728	3.94787	2.6708	2.25697	2.03538	10.1919	8.88348	2.21952	2.41763	1.37802	1.98323	1.64398	2.66596	2.76355	2.45931	1.66744	2.20263	1.34485	6.86636	3.20259	1.80458	2.83519	2.36532	1.45227	1.8183	3.87357	2.65404	1.96402	2.13657	2.53415	2.86165	2.9098	3.61103	2.86952	3.0855	1.6197	2.15338	2.85259	1.57251	3.83899	2.93276	3.42012	1.9631	2.29897	1.84672	2.64923
Above Dis/Eps		5.8579	14.11	10.35	12.6383	8.32954	8.85928	7.33259	14.4787	13.287	7.07973	8.12107	4.93862	6.5909	4.99917	11.1243	9.83553	7.03454	8.43543	7.35673	5.88172	13.255	9.62369	7.83937	7.87855	8.01613	5.49717	5.67073	12.4058	10.1754	10.1578	6.46379	7.17933	8.81067	8.25258	10.4671	9.78552	11.264	7.35318	8.78664	5.99683	5.9399	10.9545	9.82176	9.19125	9.89115	8.74879	10.1495	7.04118
All Dis/Eps		5.49446	15.1925	11.2115	13.5264	7.80735	9.01396	6.66613	12.8558	12.6975	6.62104	8.1968	4.40371	6.19432	4.56758	10.1466	10.695	6.5075	8.04399	7.07466	5.43723	12.7436	8.3742	7.21854	7.26317	7.98025	5.31193	5.26773	10.9327	9.43621	9.57078	6.07925	7.23733	8.26988	7.75491	9.86645	7.90348	11.6572	6.63213	7.94623	5.39976	6.42856	9.89943	9.20803	8.86265	9.24737	7.82341	10.4835	6.79013
[truncated: 39 more columns]

## Sheet: Table 1
Yellow-highlighted columns contain data used in Figure					FDG		SV2A		TPSO
				Atrophy	FDG	UCB-H-1800	UCB-H-1200	PBR-1800	PBR-1200
	Taha lab Label	Animal ID (LEIN)	Study ID	Volume [ccm]	Averaged [g/ml{SUVbw}]	Averaged [g/ml{SUVbw}]	Averaged [g/ml{SUVbw}]	Averaged [g/ml{SUVbw}]	Averaged [g/ml{SUVbw}]
WT-FA	19	T18-334	53-3	1.4463	2.82983	3.06402	3.96426	0.655681	0.634538
	21	T18-296	14-11	1.4701	3.08603	3.44818	4.33208	0.630786	0.609858
	26	T18-304	41-4	1.50255	2.82889	3.60743	5.18397	0.731137	0.705145
	27	T18-319	29-11	1.47201	2.47307	3.15966	4.50741	0.666949	0.646635
	29	T18-297	14-10	1.47317	2.82006	3.79813	5.42778	0.701141	0.672864
	32	T18-314	43-2	1.53291	2.51045	3.74056	2.86916	0.242724	0.256379
	42	T18-298	14-5	1.46701	2.5287	3.68314	4.67458	0.762702	0.74029
Tg-FA	2	T18-315	43-3	1.51763	3.35854	3.94379	5.84226	0.65132	0.624782
	3	T18-350	23-3	1.52922	3.18009	4.61631	5.69876	0.618528	0.60171
	34	T18-335	53-9	1.52555	2.97861	3.72123	5.27408	0.735321	0.702583
	46	T18-305	41-5	1.49053	2.99774	4.22931	5.87203	0.781776	0.743358
	47	T18-306	41-6	1.47857	3.07697	3.15208	4.28934	0.712042	0.686426
	52	T18-320	46-5	1.53357	3.08008	4.03553	6.02077	0.33171	0.32739
	54	T18-349	23-4	1.50205	2.76653	3.5186	5.08968	0.671129	0.644969
WT-TRAP	4	T18-341	33-9	1.5304	2.03103	3.76771	5.58327	0.412599	0.405667
	24	T18-308	12-10	1.48656	3.1022	3.51659	4.44293	0.406579	0.407305
	31	T18-307	12-4	1.4369	3.10966	4.85836	3.28063	0.606086	0.583457
	35	T18-317	53-1	1.49735	2.90133	3.96417	5.51076	0.425584	0.441571
	41	T18-316	53-7	1.50363	2.83998	2.62101	5.87468	0.585102	0.563292
	43	T18-325	32-11	1.51334	2.99417	4.00555	5.87285	0.424564	0.419329
Tg-TRAP	1	T18-342	33-7	1.46577	3.08462	3.08347	3.89738	0.652087	0.625301
	8	T18-337	50-10	1.48215	3.14078	3.6882	5.37254	0.674196	0.65508
	13	T18-299	35-5	1.48838	2.83406	3.85776	5.6241	0.724296	0.699364
	25	T18-301	35-9	1.50552	2.75633	3.85338	5.17685	0.611698	0.584178
	28	T18-309	12-3	1.49847	3.00777	3.97872	5.6914	0.37983	0.378951
	50	T18-326	32-10	1.51476	3.64024	3.76034	5.6145	0.369822	0.363589
	51	T18-336	50-7	1.51077	2.88492	3.43432	5.09896	0.677487	0.658591
				1.48058	2.72529	3.50016	4.42275	0.627303	0.609387
				0.0283375	0.22701	0.288797	0.845794	0.175526	0.161745
				1.51102	3.06265	3.88812	5.44099	0.643118	0.618745
				0.0210079	0.182946	0.479174	0.609232	0.14771	0.137259
				1.4947	2.82973	3.7889	5.09419	0.476753	0.470103
				0.0319863	0.405659	0.729376	1.03357	0.0925726	0.0812662
				1.49512	3.04982	3.66517	5.21082	0.584202	0.566436
				0.0174403	0.294313	0.308785	0.623118	0.146923	0.137899

## Sheet: Figure 4 PL correlations
			Athrophy	FDG	UCB-H-1800	UCB-H-1200	PBR-1800	PBR-1200	Sample (pmol/g)			20-COOH-LTB4 Results	6-keto-PGF1a Results	Resolvin E1 Results	20-OH-LTB4 Results	TXB2 Results	PGE3 Results	PGD3 Results	9,12,13-TriHOME Results	9,10,13-TriHOME Results	PGF2a Results	PGE2 Results	PGE1 Results	PGD1 Results	PGD2 Results	LTD4 Results	LXA4 Results	LTC4 Results	LTE4 Results	PGJ2 Results	PGB2 Results	8,15-DiHETE Results	5,6-DiHETE Results	6-trans-LTB4 Results	5,15-DiHETE Results	17,18-DiHETE Results	LTB4 Results	14,15-DiHETE Results	11,12-DiHETE Results	12,13-DiHOME Results	8,9-DiHETE Results	9,10-DiHOME Results	19,20-DiHPDA Results	14,15-DiHETrE Results	LTB3 Results	16,17-DiHPDA Results	11,12-DiHETrE Results	9-HOTrE Results	13-HOTrE Results
Taha lab Label	Animal ID (LEIN)	Study ID	Volume [ccm]	Averaged [g/ml{SUVbw}]	Averaged [g/ml{SUVbw}]	Averaged [g/ml{SUVbw}]	Averaged [g/ml{SUVbw}]	Averaged [g/ml{SUVbw}]	Group	brain weight(g)	Name	Final Conc.	Final Conc.	Final Conc.	Final Conc.	Final Conc.	Final Conc.	Final Conc.	Final Conc.	Final Conc.	Final Conc.	Final Conc.	Final Conc.	Final Conc.	Final Conc.	Final Conc.	Final Conc.	Final Conc.	Final Conc.	Final Conc.	Final Conc.	Final Conc.	Final Conc.	Final Conc.	Final Conc.	Final Conc.	Final Conc.	Final Conc.	Final Conc.	Final Conc.	Final Conc.	Final Conc.	Final Conc.	Final Conc.	Final Conc.	Final Conc.	Final Conc.	Final Conc.	Final Conc.
19	T18-334	53-3	1.4463	2.82983	3.06402	3.96426	0.655681	0.634538	A	0.892	15m-PL-19.d	0.14581	0	29.9533	0	0	0	0	181.664	51.5873	8.16596	0.0710378	0	0	0	0	4.63439	0	0	0	0.619695	0	0	0	0	0	0	0	0	4.29151	0	6.72928	4.52899	2.25469	0	2.02574	1.42613	3.28086	3.81863
21	T18-296	14-11	1.4701	3.08603	3.44818	4.33208	0.630786	0.609858	A	0.8344	15m-PL-21.d	0.0554041	0	103.696	0	0	0	0	221.9	52.2279	40.9673	0.761534	0	0	0	0	10.4196	0	0	0	8.85785	0	12.3823	9.07991	4.17049	0	0	0	1.11152	4.33787	0	7.59543	8.58634	3.56005	0	3.19063	2.3009	15.6969	24.6064
26	T18-304	41-4	1.50255	2.82889	3.60743	5.18397	0.731137	0.705145	A	0.956	15m-PL-26.d	0.27227	0	48.2626	0	0	0.0953547	0	49.251	9.45483	23.7415	0.363905	0	0	0	0	8.38928	0	0	0	10.4894	0	10.2206	0	1.2065	0	0	0	0	2.23275	0	3.6665	5.09385	3.22898	0	3.32328	1.92623	1.21587	9.50802
27	T18-319	29-11	1.47201	2.47307	3.15966	4.50741	0.666949	0.646635	A	0.9074	15m-PL-27.d	0.067566	0	36.7079	0	0	0	0	62.5736	15.4183	14.3214	0.237741	0	0	0	0.457729	7.47058	#VALUE!	0	0	9.52583	0	10.3268	0	1.68852	0	0	0	0	1.95458	0	4.19405	3.89632	1.76778	0	1.68281	1.25354	1.8463	6.38897
29	T18-297	14-10	1.47317	2.82006	3.79813	5.42778	0.701141	0.672864	A	0.8381	15m-PL-29.d	0.264926	0	59.3683	0	0	0	0	57.3154	18.9684	28.8417	0.498855	0	0	0	0	9.6553	14.866	0	0	8.8972	0	0	0	1.22721	0	0	0	0	4.3558	0	6.54436	4.34573	2.79121	0	2.27525	1.71047	2.27259	8.58731
32	T18-314	43-2	1.53291	2.51045	3.74056	2.86916	0.242724	0.256379	A	0.9163	15m-PL-32.d	0.458728	0	53.6787	0	0	0	0	67.3828	15.6177	33.0267	0.667516	0	0	0	0	9.14424	0	0	0	13.5412	0	3.57692	0	1.53126	0	0	0	0	3.19307	0	4.44619	5.01406	1.59882	0	2.00093	1.36189	1.86666	10.2075
42	T18-298	14-5	1.46701	2.5287	3.68314	4.67458	0.762702	0.74029	A	0.8954	15m-PL-42.d	0.582712	0	51.4256	0	0	0	0	70.9713	23.9896	17.9472	0.341647	0	0	0	0	9.09972	#VALUE!	0	0	1.79907	0	0	0	0	0	1.21357	0	0	2.67971	0	4.79951	4.07397	2.29361	0	1.65822	1.39637	1.90133	7.29127
2	T18-315	43-3	1.51763	3.35854	3.94379	5.84226	0.65132	0.624782	C	0.9031	15m-PL-2.d	0.350851	0	75.4373	0	0	0	0	238.089	74.5625	24.6927	0.0701647	0	0.182135	0	0	9.7855	0	0	0	2.27537	0	0	0	0	0	0	0.463793	0	5.22438	0	10.9931	3.83063	0.942065	0	2.16558	1.64293	4.77717	4.15617
3	T18-350	23-3	1.52922	3.18009	4.61631	5.69876	0.618528	0.60171	C	0.9788	15m-PL-3.d	0.323256	0	69.2974	0	0	0	0	135.788	29.4232	28.974	0.0647382	0	0	0	0	8.84543	0	0	1.27157	2.25107	0	0	0	0	0	0	0	0	4.27385	0	7.20442	3.39715	1.18848	0	1.99633	1.69187	2.65414	3.69966
34	T18-335	53-9	1.52555	2.97861	3.72123	5.27408	0.735321	0.702583	C	0.9565	15m-PL-34.d	0.0188126	0	29.5465	0	0	0	0	75.4317	14.6555	11.9499	0.380693	0	0	0	0	5.39974	#VALUE!	0	0	11.6608	0	0	0	1.43217	0	1.05578	0	0	1.97833	0	4.17745	3.83804	2.50552	0	1.93415	1.09854	1.4652	6.43033
46	T18-305	41-5	1.49053	2.99774	4.22931	5.87203	0.781776	0.743358	C	0.9826	15m-PL-46.d	0.0517818	0	61.2658	0	0	0	0	75.2601	16.2365	30.8177	0.283705	0	0	0	0	7.11354	#VALUE!	1.40761	0	0.487224	0	3.04667	0	0.737796	0	0	0	0	2.49403	0	3.24274	2.85867	1.38427	0	1.38934	0.935754	1.86255	5.53576
47	T18-306	41-6	1.47857	3.07697	3.15208	4.28934	0.712042	0.686426	C	0.9074	15m-PL-47.d	0.106483	0	69.4297	0	0	0	0	47.9313	12.1872	32.226	0.0698322	0	0	0	0	7.29288	0	0	0	1.06641	0	0	0	0	0	0	0	0	2.91623	0	3.99233	2.10717	0.781716	0	1.03684	0.620975	1.76229	5.92865
52	T18-320	46-5	1.53357	3.08008	4.03553	6.02077	0.33171	0.32739	C	0.936	15m-PL-52.d	0.144493	0	30.2406	0	0	0.0652603	0	48.4496	12.6703	21.4162	0.0806121	0	0.191571	0	0	5.73956	0	0	0	1.61584	0	0	0	0	0	0	0	0	2.62832	0	4.37885	2.3319	0.978221	0	1.12387	0.58832	1.07959	6.21636
54	T18-349	23-4	1.50205	2.76653	3.5186	5.08968	0.671129	0.644969	C	1.0073	15m-PL-54.d	0.0720732	0	53.7861	0	0	0	0	57.2473	13.483	18.1326	0.172722	0	0	0	0	9.06543	0	0	0	0.456132	0	0	0	0	0	0.556454	0	0	2.81613	0	3.59055	2.35777	0.988867	0	1.11245	0.745536	1.87718	7.19478
4	T18-341	33-9	1.5304	2.03103	3.76771	5.58327	0.412599	0.405667	B	1.0241	15m-PL-4.d	0.0242955	0	62.8069	0	0	0	0	50.4623	16.1008	14.3989	0.0618745	0	0	0	0	5.29338	0	0	0	2.40148	0	0	0	0	0	0	0	0	3.62514	0	3.67112	2.86133	1.68998	0	0.816185	1.2425	2.2044	2.74746
24	T18-308	12-10	1.48656	3.1022	3.51659	4.44293	0.406579	0.407305	B	0.9236	15m-PL-24.d	0.160882	0	46.9702	0	0	0	0	57.9039	14.4567	14.7275	0.261272	0	0	0	0	6.575	0	0	0	5.40709	0	7.7111	0	1.29801	0	0	0	0	2.79726	0	5.31943	3.79635	1.5075	0	1.53012	0.967331	1.21788	6.19184
31	T18-307	12-4	1.4369	3.10966	4.85836	3.28063	0.606086	0.583457	B	0.784	15m-PL-31.d	0.103502	0	39.4167	0	0	0	0	60.199	14.5195	25.3529	0.413704	0	0	0	0	7.07497	0	0	0	6.59426	0	0	0	1.42623	0	0	0	0	3.46021	0	4.36283	5.11533	2.72566	0	2.29198	1.65156	2.06042	9.42806
35	T18-317	53-1	1.49735	2.90133	3.96417	5.51076	0.425584	0.441571	B	0.9618	15m-PL-35.d	0.0391826	0	30.4319	0	0	0	0	77.8995	17.4889	10.135	0.572596	0	0	0	0.660062	6.52135	13.1275	0	0.483134	9.88762	0	3.4829	0	1.19483	0	0	0	0	3.00724	0	4.19826	4.53944	1.43562	0	1.31758	1.04851	1.92201	5.41676
41	T18-316	53-7	1.50363	2.83998	2.62101	5.87468	0.585102	0.563292	B	0.9049	15m-PL-41.d	0.465519	0	63.4862	4.2951	0	0	0	78.0817	9.10855	17.8413	0.3691	0	0	0	0	8.90603	#VALUE!	1.84766	0	1.4381	0	0	0	0.929313	0	0	0	0	3.10047	0	4.65052	2.43208	1.88476	0	1.7045	0.970412	1.19703	8.86727
43	T18-325	32-11	1.51334	2.99417	4.00555	5.87285	0.424564	0.419329	B	0.8543	15m-PL-43.d	0.14262	0	63.5391	0	0	0	0	97.5187	24.7452	21.9352	0.701677	0	0	0.245967	0	9.64519	14.7794	0	0	2.38301	0	0	0	0.508092	0	0	0	0	4.33548	0	5.13357	2.96296	1.70172	0	1.05477	0.794458	1.4587	7.57746
1	T18-342	33-7	1.46577	3.08462	3.08347	3.89738	0.652087	0.625301	D	0.9672	15m-PL-1.d	0.13822	0	62.9362	0	0	0	0	62.2233	15.6231	17.7152	0.498843	0	0	0	0	7.42807	0	0	0	1.84169	3.21201	0	0	1.54027	0	0	0.553079	0	2.55894	0	7.5034	2.54779	1.94837	0	0.950751	1.3671	1.93509	4.81687
8	T18-337	50-10	1.48215	3.14078	3.6882	5.37254	0.674196	0.65508	D	0.9994	15m-PL-8.d	0.22483	0	24.7364	0	0	0	0	192.963	50.053	10.24	0.0634038	0	0	0	0	4.15373	0	0	0	2.22899	0	0	0	0.945244	0	0	0	0	2.72096	0	6.57809	1.83086	0.760397	0	1.25056	0.307737	2.48082	1.68426
13	T18-299	35-5	1.48838	2.83406	3.85776	5.6241	0.724296	0.699364	D	0.9428	15m-PL-13.d	0.162947	0	46.2027	0	0	0	0	80.2414	27.6364	22.9783	0.0672101	0	0	0	0	4.35556	#VALUE!	0	0	2.04355	0	0	0	0	0	0	0	0	3.37397	0	5.48402	2.55364	0.842576	0	0.908097	0.845909	3.97461	5.79193
25	T18-301	35-9	1.50552	2.75633	3.85338	5.17685	0.611698	0.584178	D	0.8151	15m-PL-25.d	0.0236674	0	51.2108	0	0	0.102021	0	73.1539	17.055	14.2268	0.636748	0	0	0	0	8.89845	#VALUE!	#VALUE!	0	5.52384	0	0	0	0	0	0	0	0	3.86649	0	6.33043	3.3429	1.07554	0	1.76991	1.14618	2.21185	7.11918
28	T18-309	12-3	1.49847	3.00777	3.97872	5.6914	0.37983	0.378951	D	0.9374	15m-PL-28.d	0.0191959	0	51.7591	0	0	0	0	67.7752	10.1188	24.2665	0.308805	0	0	0	0	7.1438	0	0	0	5.94993	1.2611	3.70739	0	0.977396	0	0	0	0	4.0756	0	4.11977	2.73146	1.70139	0	1.45387	0.729321	1.34229	6.20983
50	T18-326	32-10	1.51476	3.64024	3.76034	5.6145	0.369822	0.363589	D	0.916	15m-PL-50.d	0.221916	0	57.4636	0	0	0	0	58.4993	16.0263	28.6556	0.0691766	0	0.0569182	0	0	8.06054	0	0	0	1.17085	0	0	0	0.736386	0	0	0	0	3.49004	0	4.63091	1.68742	0.928677	0	0.900951	0.42462	1.42916	4.42604
51	T18-336	50-7	1.51077	2.88492	3.43432	5.09896	0.677487	0.658591	D	0.8889	15m-PL-51.d	0.343736	0	48.2414	0	0	0	0	73.1579	18.8564	28.1883	0.161312	0	0	0	0	8.71274	0	0	0	1.83498	0	0	0	0	0	0	0	0	2.75728	0	2.9605	3.05538	1.04767	0	1.40119	0.822063	2.15144	7.60473
[truncated: 115 more columns]

## Sheet: Figure 4 NL correlations
			Athrophy	FDG	UCB-H-1800	UCB-H-1200	PBR-1800	PBR-1200	Sample (pmol/g)			20-COOH-LTB4 Results	Resolvin E1 Results	6-keto-PGF1a Results	20-OH-LTB4 Results	TXB2 Results	PGE3 Results	PGD3 Results	9,12,13-TriHOME Results	9,10,13-TriHOME Results	PGF2a Results	PGE2 Results	PGE1 Results	PGD1 Results	PGD2 Results	LTD4 Results	LXA4 Results	LTC4 Results	LTE4 Results	PGJ2 Results	PGB2 Results	8,15-DiHETE Results	6-trans-LTB4 Results	5,15-DiHETE Results	5,6-DiHETE Results	17,18-DiHETE Results	LTB4 Results	14,15-DiHETE Results	11,12-DiHETE Results	12,13-DiHOME Results	8,9-DiHETE Results	9,10-DiHOME Results	19,20-DiHPDA Results	14,15-DiHETrE Results	LTB3 Results	16,17-DiHPDA Results	11,12-DiHETrE Results	9-HOTrE Results	8,9-DiHETrE Results
Taha lab Label	Animal ID (LEIN)	Study ID	Volume [ccm]	Averaged [g/ml{SUVbw}]	Averaged [g/ml{SUVbw}]	Averaged [g/ml{SUVbw}]	Averaged [g/ml{SUVbw}]	Averaged [g/ml{SUVbw}]	Group	brain weight(g)	Name	Final Conc.	Final Conc.	Final Conc.	Final Conc.	Final Conc.	Final Conc.	Final Conc.	Final Conc.	Final Conc.	Final Conc.	Final Conc.	Final Conc.	Final Conc.	Final Conc.	Final Conc.	Final Conc.	Final Conc.	Final Conc.	Final Conc.	Final Conc.	Final Conc.	Final Conc.	Final Conc.	Final Conc.	Final Conc.	Final Conc.	Final Conc.	Final Conc.	Final Conc.	Final Conc.	Final Conc.	Final Conc.	Final Conc.	Final Conc.	Final Conc.	Final Conc.	Final Conc.	Final Conc.
19	T18-334	53-3	1.4463	2.82983	3.06402	3.96426	0.655681	0.634538	A	0.892	AD_NL_19	0.237199	36.062	0	0	0	0	0	96.432	30.8459	6.93495	0.0454966	0	0	0.154162	0	1.26231	#VALUE!	0	0	1.27084	0	0	0	0	0	0	0	0.098134	3.26148	0	5.28734	2.29532	2.76321	0	0.757924	1.71729	2.47968	2.90599
21	T18-296	14-11	1.4701	3.08603	3.44818	4.33208	0.630786	0.609858	A	0.8344	AD_NL_21	0.281803	59.3231	0	0	0	0	0	61.2279	12.113	3.71732	0.0115549	0	0	0	#VALUE!	2.08389	0	0	0	1.19795	0	0	0	0	0	0	0	0	2.42304	0	3.61686	2.0329	3.5564	0	0.728239	2.88159	0.765997	2.44629
26	T18-304	41-4	1.50255	2.82889	3.60743	5.18397	0.731137	0.705145	A	0.956	AD_NL_26	0.289555	44.1134	0	0	0	0	0	73.5492	21.2544	5.99006	0.0475374	0	0	0.116526	0	1.61119	#VALUE!	0	0.0825213	0.917294	0	0	0	0	0	0	0	0	2.46049	0	2.96072	1.76331	2.69944	0	0.82897	1.88477	0.985384	2.25122
27	T18-319	29-11	1.47201	2.47307	3.15966	4.50741	0.666949	0.646635	A	0.9074	AD_NL_27	0.446955	49.6728	0	0	0	0	0	28.639	6.86932	2.50688	0.014135	0	0	0	0	1.83658	0	0	0	0.762932	0	0	0	0	0	0	0	0	2.84245	0	2.73464	2.2032	3.06138	0	0.94563	1.72708	0.638406	1.97436
29	T18-297	14-10	1.47317	2.82006	3.79813	5.42778	0.701141	0.672864	A	0.8381	AD_NL_29	0.207146	54.2918	0	0	0	0	0	428.16	114.333	3.52382	0.0153038	0	0.120448	0	0	2.85628	#VALUE!	0	0.164753	2.82886	0	0	0	0	0	0	0	0	7.66059	0.304786	6.70138	2.03365	2.31655	0	0.771239	2.39099	2.80434	4.0438
32	T18-314	43-2	1.53291	2.51045	3.74056	2.86916	0.242724	0.256379	A	0.9163	AD_NL_32	0.12229	43.5031	#VALUE!	0	0	0	0	260.111	54.8074	4.36252	0.00680944	0	0	0	0	0.894069	#VALUE!	0	0	1.40552	0	0	0	0	0	0	0	0	3.19695	0	3.98866	2.35126	3.27501	0	0.877115	2.11021	20.1628	2.10546
42	T18-298	14-5	1.46701	2.5287	3.68314	4.67458	0.762702	0.74029	A	0.8954	AD_NL_42	0.448815	59.1603	0	0	0	0	0	25.7528	3.73681	4.99396	0.0143244	0	0	0	#VALUE!	0.627929	#VALUE!	0	0	0.82728	0	0	#VALUE!	0.732864	0	0	0	0	3.64166	0	2.80152	2.14755	3.45692	0	1.14772	2.29736	6.61321	2.47033
2	T18-315	43-3	1.51763	3.35854	3.94379	5.84226	0.65132	0.624782	C	0.9031	AD_NL_2	0.545895	46.0819	0	0	0	0.204498	0	29.8841	5.38264	5.07218	0.120896	0.274507	0.238697	0	0	2.04021	#VALUE!	0	0.355493	2.20819	0	0	0	0	0	0	0	0	2.89397	0.156368	2.9941	1.35161	2.69054	0	0.883373	2.80719	1.7	3.18979
3	T18-350	23-3	1.52922	3.18009	4.61631	5.69876	0.618528	0.60171	C	0.9788	AD_NL_3	0.565496	53.0395	#VALUE!	0	0	0.159501	0	94.3429	24.2993	3.64358	0.0138871	0.162321	0	0.508881	0	2.25613	0	0	0.409472	4.16773	0	0	0	0.859707	0	0	0	0.498216	3.68573	0	2.97899	1.64998	2.47656	0	0.920364	2.17633	2.14805	3.97516
34	T18-335	53-9	1.52555	2.97861	3.72123	5.27408	0.735321	0.702583	C	0.9565	AD_NL_34	0.290812	51.6856	0	0	0	0	0	121.68	27.7315	4.22571	0.0163598	0	0	0	0	0.727226	#VALUE!	0	0	1.23561	0	0	0	0	0	0	0	0	5.17354	0	5.3501	2.19769	2.09009	0	0.824031	1.86847	2.6759	1.64137
46	T18-305	41-5	1.49053	2.99774	4.22931	5.87203	0.781776	0.743358	C	0.9826	AD_NL_46	0.406341	41.3848	0	0	0	0	0	94.7578	28.9453	5.95565	0.0133355	0	0	0	0	1.14694	#VALUE!	0	0	1.36311	0	0	0.074116	0	0	0	0	0	3.91997	0	5.23432	0.652536	1.38549	0	0.501576	0.948863	21.5755	0.459465
47	T18-306	41-6	1.47857	3.07697	3.15208	4.28934	0.712042	0.686426	C	0.9074	AD_NL_47	0.615119	52.2102	0	0	0	0	0	13.6248	6.4862	4.71616	0.0217841	0	0	0	0	0.326209	#VALUE!	0	0	1.87979	0	0	0.0939499	0	0	0	0	0	2.33577	0	0.865488	0.857289	0.807288	0	0.389618	0.568635	1.49298	0.459714
52	T18-320	46-5	1.53357	3.08008	4.03553	6.02077	0.33171	0.32739	C	0.936	AD_NL_52	0.44011	72.9114	#VALUE!	0	0	0	0	121.03	24.962	1.96964	0.108583	0	0	0.0998198	0	0.449266	0	0	0	1.16495	0	0	0	0	0	0	0	0	2.45276	0	3.97178	1.50172	1.58368	0	0.671167	1.32226	2.54592	1.82034
54	T18-349	23-4	1.50205	2.76653	3.5186	5.08968	0.671129	0.644969	C	1.0073	AD_NL_54	0.283322	52.7242	0	0	0	0	0	30.9805	9.99595	9.71863	0.148437	0	0	0	#VALUE!	0.8083	#VALUE!	0	0	1.65187	0	0	0	0	0	0	0	0	2.10388	0.255373	1.31356	0.733061	1.01382	0	0.527728	0.797146	1.41966	0.96385
4	T18-341	33-9	1.5304	2.03103	3.76771	5.58327	0.412599	0.405667	B	1.0241	AD_NL_4	0.638498	51.7444	0	0	0	0.0674641	0	250.126	67.0127	9.73719	0.591352	0.034613	0.0613932	0	0	1.49196	0	0	0	1.86593	0	0	0	0.23713	0	0	0	0	8.39877	0.305006	9.65721	1.4353	1.5908	0	0.478571	1.67497	6.06451	2.2972
24	T18-308	12-10	1.48656	3.1022	3.51659	4.44293	0.406579	0.407305	B	0.9236	AD_NL_24	0.324584	40.7405	0	0	0	0	0	67.3649	16.8747	7.44803	0.0237984	0	0	0	0	2.00772	#VALUE!	0	0	0.541287	0	0	#VALUE!	0	0	0.751451	0	0	3.53485	0	3.66101	1.24178	1.95464	0	0.724415	1.42588	0.825655	2.68076
31	T18-307	12-4	1.4369	3.10966	4.85836	3.28063	0.606086	0.583457	B	0.784	AD_NL_31	0.453334	36.1872	0	0	0	0	0	68.1478	17.5126	2.44697	0.0130532	0	0	0	0	1.85811	0	0	0	0.50488	0	0	0	0	0	0	0	0	2.34515	0	2.07308	2.1824	2.45005	0	0.619992	1.78513	1.22909	2.52885
35	T18-317	53-1	1.49735	2.90133	3.96417	5.51076	0.425584	0.441571	B	0.9618	AD_NL_35	0.154715	53.0477	0	0	0	0	0	20.2354	5.69504	1.95511	0.014135	0	0	0.0919436	0	0.754006	#VALUE!	0	0	1.31346	0	0	0	0.648654	0	0	0	0	1.91668	0	1.58349	1.12389	2.15564	0	0.74936	1.95019	0.931038	2.6397
41	T18-316	53-7	1.50363	2.83998	2.62101	5.87468	0.585102	0.563292	B	0.9049	AD_NL_41	0.198038	45.7739	#VALUE!	0	0	0	0	52.8946	21.8191	4.47957	0.0137031	0	0	0	0	0.680338	0	0	0	0.689792	0	0	0.204674	0	0	0	0	0	4.36263	0.13745	4.43911	1.31527	2.37473	0	0.561868	1.46999	1.01215	0.780952
43	T18-325	32-11	1.51334	2.99417	4.00555	5.87285	0.424564	0.419329	B	0.8543	AD_NL_43	0.234248	42.0087	#VALUE!	0	0	0	0	26.6278	6.79041	2.4817	0.0127332	0	0	0	#VALUE!	1.87503	0	0	0	1.50752	0	0	0.626844	0	0	0	0	0	3.81013	0.499331	1.97743	2.60144	3.83099	0	1.30622	3.52165	1.74205	4.41077
1	T18-342	33-7	1.46577	3.08462	3.08347	3.89738	0.652087	0.625301	D	0.9672	AD_NL_1	0.342502	37.9257	0	0	0	0.0756578	0	33.8597	8.29664	5.73876	0.0116566	0	0	0.170223	0	1.72418	0	0.514723	0	2.05398	0	0	0	0.5691	0	0	0	0	2.24972	0.385498	3.12898	1.15602	2.38229	0	0.461987	1.74753	1.40942	2.78606
8	T18-337	50-10	1.48215	3.14078	3.6882	5.37254	0.674196	0.65508	D	0.9994	AD_NL_8	0.320118	35.5041	0	0	0	0	0	37.1815	8.09754	5.10556	0.0625758	0	0	0	0	0.840848	#VALUE!	0	0.0367387	1.34154	0	0	0	0	0	0	0	0	1.84648	0	1.74704	1.74707	1.91145	0	0.43562	1.12596	1.4991	1.16998
13	T18-299	35-5	1.48838	2.83406	3.85776	5.6241	0.724296	0.699364	D	0.9428	AD_NL_13	0.249402	32.9406	0	0	0	0	0	1696.53	426.814	6.42136	0.0655062	0	0	0	0	0.326146	0	0	0	2.12809	0	0	0	0	0	0	0	0	12.3728	0	15.3914	1.03845	1.10363	0	0.544985	1.33564	37.8526	0.492394
25	T18-301	35-9	1.50552	2.75633	3.85338	5.17685	0.611698	0.584178	D	0.8151	AD_NL_25	0.323611	60.8415	0	0	0	0	0	70.8459	23.2967	9.06406	0.0157356	0	0	0	#VALUE!	2.28947	0	0	0	1.58002	0	0	0	0	0	0	0	0	5.81512	0	8.24118	0.859627	2.13014	0	0.525033	1.75922	33.2655	3.04056
28	T18-309	12-3	1.49847	3.00777	3.97872	5.6914	0.37983	0.378951	D	0.9374	AD_NL_28	0.0894992	52.4921	#VALUE!	0	0	0	0	99.4769	28.8628	4.78608	0.0136826	0	0.0920549	0	0	1.95775	#VALUE!	0	0	0.444664	0	0	0	0	0	0	0	0	5.12678	0	6.82707	1.17299	1.89624	0	0.633316	1.40837	14.8941	1.74598
50	T18-326	32-10	1.51476	3.64024	3.76034	5.6145	0.369822	0.363589	D	0.916	AD_NL_50	0.348922	49.0032	0	0	0	0	0	83.3122	22.2935	3.91055	0.0140023	0	0	0.141198	#VALUE!	0.817509	0	0	0	2.09102	0	0	0.132253	0	0	0	0	0	4.07204	0	2.66612	0.882179	1.02182	0	0.659079	0.777133	1.84173	0.988581
51	T18-336	50-7	1.51077	2.88492	3.43432	5.09896	0.677487	0.658591	D	0.8889	AD_NL_51	0.422459	53.9631	0	0	0	0	0	110.616	29.1303	5.05068	0.0363716	0	0	0	#VALUE!	0.90903	#VALUE!	0	0	1.44884	0	0	0	0	0	0	0	0	3.7918	0	3.04555	1.7293	1.54319	0	0.913255	1.14419	0.718845	1.3431
[truncated: 115 more columns]

## Sheet: Figure 5 AD-PL oxylipin humans
														Final concentration of oxylipin esterified phospholipid in brain from Alzheimer's disease (pmol/g brain): 1 mg of total lipic (=10 mg of brain) was used for extract and final reconstitution was 100 uL. 10 uL was analyzed by LC-MS/MS		10(11)-EpDPE	11(12)-EpETE	11(12)-EpETrE	12(13)-EpOME	13(14)-EpDPE	14(15)-EpETE	14(15)-EpETrE	16(17)-EpDPE	17(18)-EpETE	19(20)-EpDPE	5(6)-EpETrE	7(8)-EpDPE	8(9)-EpETE	8(9)-EpETrE	9(10)-EpOME	11,12-DiHETrE	12,13-DiHOME	14,15-DiHETE	14,15-DiHETrE	17,18-DiHETE	5,15-DiHETE	5,6-DiHETE	5,6-DiHETrE	8,15-DiHETE	8,9-DiHETrE	9,10-DiHOME	6-keto-PGF1a	13-HOTrE	13-HODE	17-HDoHE	9-HOTrE	9-HODE	20-COOH-LTB4	20-OH-LTB4
															LOQ	2.44141	39.0625	2.44141	19.5312	9.76562	9.76562	39.0625	9.76562	156.25	9.76562	39.0625	2.44141	39.0625	9.76562	4.88281	19.5312	19.5312	9.76562	4.88281	625	39.0625	39.0625	19.5312	31.25	19.5312	19.5312	39.0625	39.0625	4.88281	46.875	19.5312	4.88281	19.5312	78.125
No.	NANUM	Case #	group	cvd	group2	group3	Age	Sex	Ethnicity	PMI	BRAAK	LabResult1	LabResult2		LOQ/sqrt2	1.72633	27.6214	1.72633	13.8107	6.90534	6.90534	27.6214	6.90534	110.485	6.90534	27.6214	1.72633	27.6214	6.90534	3.45267	13.8107	13.8107	6.90534	3.45267	441.942	27.6214	27.6214	13.8107	22.0971	13.8107	13.8107	27.6214	27.6214	3.45267	33.1456	13.8107	3.45267	13.8107	55.2427
20180212 human AD brain1.d	4520	21	AD	0	AD	AD	86	F	White	1	6	-	-		human brain PL oxylipin-1 .d	4170.39	64.0419	4646.55	2057.94	6029.11	46.5498	16780.8	9123.19	0	17561.5	5808.19	8033.97	0	3469.84	996.446	0	44.5254	0	21.6072	0	0	0	103.705	0	0	0	0	0	16.514	130.797	0	16.1461	0	0
20180212 human AD brain21.d	4506	24	AD	0	AD	AD	90+	F	White	11	6	-	-		human brain PL oxylipin-21 .d	0	0	0	0	1623.69	0	3491.42	3025.3	0	0	1983.49	0	0	804.755	487.776	0	5.96023	0	6.05666	0	0	0	28.3425	0	0	0	0	0	11.8974	103.404	0	11.8219	0	0
20180212 human AD brain24.d	4915	34	AD	1	AD+CVD	AD+CVD	87	F	White	8	5	3	3		human brain PL oxylipin-24 .d	46.0514	0	239.838	350.503	270.454	0	941.519	445.927	0	780.178	576.177	742.174	0	471.975	205.928	0	6.50248	0	5.21659	0	0	0	0	0	0	0	0	0	6.12236	0	0	6.21592	0	0
20180212 human AD brain11.d	4877	10	Ctl	0	Ctl	Ctl	90+	M	African/American	7	1	3	3		human brain PL oxylipin-11 .d	457.877	76.2881	58.8317	486.766	6145.67	78.6398	22360.6	11767.9	0	2887.28	6337.07	1086.35	0	1955.98	2028.55	0	10.5585	0	5.30154	0	0	0	28.796	0	0	0	0	0	5.77228	46.9293	0	5.49855	0	0
20180212 human AD brain31.d	4894	16	Ctl	0	Ctl	Ctl	75	M	Hispanic	50	2	3	3		human brain PL oxylipin-31 .d	2704.45	33.2509	2111.38	1806.59	4039.77	28.356	6926.16	4833.44	0	8488.42	3696.14	5569.46	0	2982.59	1068.06	0	12.5131	0	9.5367	0	0	0	23.5534	0	0	0	0	0	5.83628	79.3203	0	5.88245	0	0
20180212 human AD brain23.d	4856	5	Ctl	0	Ctl	Ctl	76	F	White	107	2	2	4		human brain PL oxylipin-23 .d	80.3408	0	233.822	365.23	1116.5	0	2941.51	1786.1	0	2079.93	1529.79	1779.24	0	1019.69	292.932	0	12.2248	0	7.45356	0	0	0	21.7996	0	0	0	0	0	8.14581	138.484	0	5.95589	0	0
20180212 human AD brain26.d	4954	35	AD	1	AD+CVD	AD+CVD	88	M	White	7	6	3	3		human brain PL oxylipin-26 .d	1143.73	49.965	774.038	434.182	7113.6	59.4292	16296.7	10551.9	0	3159.19	6712.74	6278.01	0	4141.12	1350.34	0	12.3181	0	6.48626	0	0	86.5687	42.9333	0	0	0	0	0	13.3981	536.586	0	14.355	0	0
20180212 human AD brain29.d	4878	15	Ctl	0	Ctl	Ctl	75	M	Hispanic	88	2	3	3		human brain PL oxylipin-29 .d	0	0	0	0	299.788	0	768.118	374.55	0	81.8106	369.851	0	0	166.421	93.9775	0	11.7022	0	3.07782	0	0	0	16.3669	0	0	0	0	0	4.36893	79.0429	0	5.02994	0	0
20180212 human AD brain14.d	4923	30	AD	0	AD	AD	88	F	White	11	5	3	4		human brain PL oxylipin-14 .d	670.387	0	44.3322	0	5435.44	0	15798	8749.49	944.919	1375.22	4577.11	1523.28	0	2142.76	645.208	0	10.6366	0	0	0	0	39.8676	21.8413	0	0	0	0	0	3.42531	0	0	3.49965	0	0
20180212 human AD brain25.d	4858	6	Ctl	0	Ctl	Ctl	78	F	White	48	2	3	3		human brain PL oxylipin-25 .d	659.885	0	72.2581	0	4197.91	48.8532	7973.09	5188.25	854.464	482.982	2787.18	1235.26	0	1171.81	777.521	0	9.84535	0	0	0	0	0	33.9426	0	0	0	0	0	8.95932	181.626	0	8.0446	0	0
20180212 human AD brain34.d	4893	26	AD	0	AD	AD	87	F	White	11	6	4	4		human brain PL oxylipin-34 .d	1224.48	0	711.083	449.487	2322.61	0	4276.81	2615.96	634.946	3873.78	1510.81	2179.47	0	1199.87	344.411	0	12.448	0	7.35243	0	0	62.5494	58.2685	59.3037	0	0	0	0	10.0184	476.57	0	9.56804	0	0
20180212 human AD brain3.d	4621	1	Ctl	0	Ctl	Ctl	77	M	White	6	1	-	-		human brain PL oxylipin-3 .d	585.132	0	93.2388	296.71	4014.49	0	9104.61	5856.88	0	3692.35	2254.63	2003.55	0	1503.03	357.702	0	10.3237	0	5.55389	0	0	0	12.9949	0	0	0	0	0	5.02146	51.4362	0	4.49242	0	0
20180212 human AD brain4.d	4665	22	AD	0	AD	AD	89	F	White	2	6	3	3		human brain PL oxylipin-4 .d	420.146	0	39.2708	118.964	3239.72	0	8356.45	4843.24	0	491.104	1995.4	872.363	0	1164.56	396.398	0	8.3555	0	4.9246	0	0	0	13.9064	0	0	0	0	0	3.25669	45.8389	0	3.02396	0	0
20180212 human AD brain19.d	4874	33	AD	0	AD	AD	90+	F	White	9	6	3	4		human brain PL oxylipin-19 .d	398.084	0	47.1971	152.806	3013.87	0	6244.43	4203.58	0	757.331	1651.15	699.999	0	981.228	456.963	0	8.26497	0	0	0	0	0	25.4571	0	0	0	0	0	4.04854	46.8743	0	4.18279	0	0
20180212 human AD brain22.d	4951	25	AD	1	AD+CVD	AD+CVD	90+	M	White	13	6	2	4		human brain PL oxylipin-22 .d	264.45	0	21.0194	102.619	1234.38	0	3514.62	1539.91	0	343.997	1452.81	420.425	0	513.161	357.377	0	9.15261	0	8.56992	0	0	48.5177	55.9583	0	0	0	0	0	13.2645	216.795	0	14.9218	0	0
20180212 human AD brain2.d	4778	9	Ctl	0	Ctl	Ctl	90+	F	Amer Indian/alaskan Native	4	2	3	3		human brain PL oxylipin-2 .d	1135.4	0	607.159	500.214	3198.34	0	5930.09	3843.42	529.952	4529.76	1677.2	2657.15	0	1239.91	351.966	0	8.69201	0	4.23967	0	0	0	25.833	0	0	0	0	0	4.01761	54.2028	0	4.23384	0	0
20180212 human AD brain27.d	4945	14	Ctl	0	Ctl	Ctl	90+	F	White	7	2	3	3		human brain PL oxylipin-27.d	382.844	0	44.8621	103.106	1839.6	0	5497.77	2323.9	0	475.871	2066.38	662.516	0	916.396	377.988	0	8.7023	0	5.4419	0	0	0	21.4867	0	0	0	0	0	4.8511	72.2228	0	4.92933	0	0
20180212 human AD brain38.d	4958	8	Ctl	0	Ctl	Ctl	90+	F	White	1	2	3	3		human brain PL oxylipin-38 .d	2484.35	0	1984.19	638.929	4359.33	27.4465	9038.87	5718.58	0	9231.97	1452.31	2499.91	0	1395.11	328.163	0	25.7883	0	0	0	0	0	56.5986	0	0	0	0	0	10.2085	267.49	0	13.0896	0	0
20180212 human AD brain36.d	4733	19	Ctl	0	Ctl	Ctl	66	M	White	12	2	3	3		human brain PL oxylipin-36 .d	312.695	0	9.07159	37.2023	771.128	0	1173.81	851.894	0	234.022	447.623	218.684	0	277.362	165.836	8.75357	11.6892	0	4.83186	0	0	0	46.6351	0	0	10.3455	0	0	7.95757	115.273	0	7.39431	0	0
20180212 human AD brain35.d	4941	17	Ctl	0	Ctl	Ctl	90+	M	Hispanic	22	1	3	3		human brain PL oxylipin-35 .d	1050.59	31.9276	174.177	698.743	5393.13	33.7557	11829	6920.76	0	4213.61	3286.14	2636.87	0	2045.8	1241	0	11.4037	0	0	0	0	70.5256	75.5313	0	0	0	0	0	17.0752	391.768	0	17.1415	0	0
20180212 human AD brain32.d	4964	38	AD	1	AD+CVD	AD+CVD	90+	M	White	48	6	2	4		human brain PL oxylipin-32 .d	455.438	31.9531	0	107.23	1513.22	0	2990.52	1511.45	0	408.094	1401.56	430.661	0	654.517	290.3	0	345.642	0	6.77467	0	0	0	0	0	0	0	0	0	8.50637	209.466	0	8.22321	0	0
20180212 human AD brain33.d	4744	7	Ctl	0	Ctl	Ctl	65	F	White	8	1	3	3		human brain PL oxylipin-33 .d	1312.7	0	413.26	241.408	2558.22	25.7293	3401.39	2719.54	0	1833.88	1769.12	2608.04	0	1500.84	283.117	0	84.7081	0	0	0	0	74.8391	31.3878	0	0	0	0	0	9.30828	223.871	0	7.95742	0	0
20180212 human AD brain7.d	4924	28	AD	0	AD	AD	86	F	White	3	6	3	3		human brain PL oxylipin-7 .d	99.7859	0	18.8388	0	223.757	0	304.974	227.142	0	0	91.4587	0	0	0	72.8962	0	51.5641	0	0	0	0	0	0	0	0	0	0	0	4.2861	77.5443	0	6.02538	0	0
20180212 human AD brain28.d	4866	36	AD	0	AD	AD	85	M	White	4	5	3	4		human brain PL oxylipin-28 .d	426.585	29.3775	46.7721	74.926	941.729	0	1341.83	961.296	0	269.771	749.635	573.9	0	633.549	235.587	0	14.9912	0	0	0	0	0	0	0	0	0	0	0	9.4607	194.052	0	9.28693	0	0
20180212 human AD brain9.d	4925	29	AD	0	AD	AD	79	M	White	4	6	3	4		human brain PL oxylipin-9 .d	567.955	0	52.9943	0	2577.71	0	5025.99	3541.66	0	155.071	1286.39	192.82	0	342.577	301.998	0	0	0	0	0	0	0	25.8304	0	0	0	0	0	3.88079	45.5168	0	3.99556	0	0
20180212 human AD brain39.d	4976	40	AD	0	AD	AD	77	F	White	5	6	3	4		human brain PL oxylipin-39 .d	1156.35	43.5055	248.833	407.337	5077.41	60.3705	8767.76	6587.14	737.459	3466.9	1958.78	2280.67	0	1594.13	648.869	0	72.4476	0	9.44131	0	0	0	63.116	0	0	0	0	0	13.8492	106.754	0	13.0042	0	0
20180212 human AD brain6.d	4892	27	AD	1	AD+CVD	AD+CVD	89	F	White	35	6	3	4		human brain PL oxylipin-6 .d	550.152	14.5407	450.918	346.546	1057.58	18.8672	2697.76	1397.48	0	1898.81	445.374	912.231	0	514.192	203.134	0	44.6883	0	8.94035	0	0	0	37.3544	0	0	60.0209	59.3143	0	7.37153	47.6945	0	10.3635	0	0
20180212 human AD brain30.d	4937	37	AD	1	AD+CVD	AD+CVD	81	M	White	5	6	-	-		human brain PL oxylipin-30 .d	2000.99	13.2581	1386.72	651.829	3123.45	15.1853	5788.75	3291.27	435.852	5110.97	1547.38	3146.61	0	1857.9	489.833	0	7.70096	0	0	0	0	0	31.2104	0	0	0	0	0	5.59758	80.4402	0	4.87277	0	0
20180212 human AD brain5.d	4968	2	Ctl	0	Ctl	Ctl	90+	M	Hispanic	7	2	3	3		human brain PL oxylipin-5 .d	680.939	44.3884	53.0585	327.864	6337.6	76.5544	19400.3	8908.51	1190.2	3162.65	3780.94	948.143	0	1579.5	768.252	0	13.7347	0	0	0	0	0	39.3624	0	0	0	0	0	4.08935	48.1178	0	4.40987	0	0
20180212 human AD brain12.d	4605	23	AD	0	AD	AD	74	M	White	8	6	3	4		human brain PL oxylipin-12 .d	84.6109	0	13.1148	0	280.319	0	1109.11	353.753	0	69.5571	189.039	0	0	110.026	57.5292	0	10.6769	0	0	0	0	0	29.2913	0	0	0	0	0	2.94232	30.6869	0	2.49302	0	0
20180212 human AD brain40.d	4865	18	Ctl	1	Ctl+CVD	Ctl	79	F	Hispanic	4	2	3	3		human brain PL oxylipin-40 .d	1564.96	34.7656	784.205	847.922	4266.97	32.1617	4655.35	4545.87	928.608	5299.12	2721.13	5190.94	0	2249.25	756.691	0	11.4306	0	8.99268	0	0	0	53.9173	0	0	0	0	0	7.59628	137.645	0	6.68865	0	0
20180212 human AD brain15.d	4921	12	Ctl	1	Ctl+CVD	Ctl	90+	M	White	3.5	1	3	3		human brain PL oxylipin-15 .d	1261.35	66.1559	532.651	1448.56	6647.78	241.681	13727.5	9635.37	2126.3	10181.7	3483.49	4081.8	0	2721.31	1277.59	0	11.281	0	0	0	0	0	18.7755	0	0	0	0	0	5.80985	43.2253	0	5.32362	0	0
20180212 human AD brain16.d	4564	31	AD	0	AD	AD	79	M	White	5	6	-	-		human brain PL oxylipin-16 .d	1431.14	29.8659	792.001	1331	9242.56	25.2099	22337.5	14161.9	0	16304.1	4826.63	5888.69	0	3529.76	967.113	0	9.09896	0	0	0	0	0	21.634	0	0	0	0	0	4.44195	49.4283	0	3.95238	0	0
20180212 human AD brain8.d	4967	3	Ctl	0	Ctl	Ctl	84	F	White	13.1	1	3	3		human brain PL oxylipin-8 .d	2601.39	23.9009	2138.83	1257.15	5328.46	61.4047	12458.2	7188.74	760.195	11752.7	2354.05	3693.75	0	1642.54	634.036	0	10.6714	0	4.29149	0	0	0	29.9615	0	0	0	0	0	2.9696	25.95	0	3.77878	0	0
20180212 human AD brain18.d	4859	13	Ctl	1	Ctl+CVD	Ctl	90+	F	Asian	40	1	3	3		human brain PL oxylipin-18 .d	1822.9	51.1054	1912.39	1468.39	6722.16	71.3989	19182.4	10301.5	1200.05	16785.8	3451.69	4668.86	0	2412.25	695.609	0	9.05969	0	3.47208	0	0	0	15.6939	0	0	0	0	0	3.46117	43.8318	0	3.9738	0	0
20180212 human AD brain17.d	4543	32	AD	0	AD	AD	71	M	White	9	6	4	4		human brain PL oxylipin-17 .d	290.879	40.9253	39.4508	139.89	3483.84	38.2463	21833.7	5990.64	1243.29	1018.68	2149.92	329.358	0	973.647	607.127	0	9.14833	0	0	0	0	0	16.8761	0	0	0	0	0	5.56945	34.0159	0	3.87245	0	0
20180212 human AD brain10.d	4898	4	Ctl	0	Ctl	Ctl	90+	F	African/American	7	2	3	4		human brain PL oxylipin-10 .d	2073.25	43.5415	1856.29	1319.52	12728.8	45.0338	28694.8	19157.3	1155.24	23619.2	7759.21	9433.85	0	5448.06	1094.65	0	10.0425	0	0	0	0	0	16.2025	0	0	0	0	0	3.00536	42.0756	0	3.23179	0	0
20180212 human AD brain13.d	4971	11	Ctl	1	Ctl+CVD	Ctl	81	M	African/American	115	1	-	-		human brain PL oxylipin-13 .d	165.513	0	19.8762	0	974.826	0	4500.81	1529.32	0	124.282	1206.31	0	0	113.767	501.574	0	8.76713	0	0	0	0	0	18.95	0	0	0	0	0	4.29822	0	0	4.87803	0	0
20180212 human AD brain20.d	4855	41	AD	0	AD	AD	72	F	White	20	5	3	4		human brain PL oxylipin-20 .d	577.191	23.8328	589.499	664.838	2265.15	0	5375.87	2992.21	0	4462.34	2069.64	2109.22	0	1254.26	508.316	0	11.2559	0	0	0	0	0	32.3738	0	0	0	0	0	3.85553	29.3376	0	3.82747	0	0
20180212 human AD brain37.d	4888	39	AD	0	AD	AD	70	F	White	10	6	-	-		human brain PL oxylipin-37 .d	416.68	0	256.022	374.155	2636.3	0	6872.67	3773.13	0	4248.17	1775.19	1980.64	0	1193.27	261.177	0	6.20714	0	0	0	0	0	15.0937	0	0	0	0	0	3.85486	56.3037	0	3.4437	0	0
20180212 human AD brain41.d	4773	20	Ctl	0	Ctl	Ctl	71	M	White	3	2	2	3		human brain PL oxylipin-41 .d	39.7238	0	0	0	382.51	0	1409.68	446.989	0	0	784.318	0	0	72.7009	183.412	0	10.3028	0	0	0	0	0	25.2618	37.2481	0	0	0	0	11.2429	84.5548	0	9.39037	0	0
													Quality control reruns		human brain PL oxylipin-29-2 .d	105.103	0	0	0	841.712	0	2464.18	1249.93	0	319.346	868.297	0	0	139.71	235.326	0	0	0	0	0	0	36.4564	21.0237	0	0	0	0	0	4.95759	61.6485	0	4.69698	0	0
															human brain PL oxylipin-36-2 .d	251.607	0	37.9418	434.436	2074.75	0	4627.21	2906.02	0	2571.84	1622.4	1233.72	0	1109.92	402.162	0	5.33541	0	0	0	0	0	20.7584	0	0	0	0	0	3.53981	40.9794	0	3.57912	0	0
															human brain PL oxylipin-38-2 .d	392.396	0	350.671	381.207	1067.44	0	1848.61	1392.79	0	2154.72	1129.16	1255.9	0	835.099	240.229	0	8.65626	0	0	0	0	0	18.9217	0	0	0	0	0	6.52966	28.9546	0	6.0513	0	0
															% Detected	0.95122	0.439024	0.902439	0.780488	1	0.439024	1	1	0.317073	0.95122	1	0.853659	0	0.97561	1	0.0243902	0.95122	0	0.439024	0	0	0.170732	0.926829	0.0487805	0	0.0487805	0.0243902	0	1	0.95122	0	1	0	0
[truncated: 38 more columns]
